# Supplementary material for: TMED10 mediates the trafficking of insulin-like growth factor 2 along the secretory pathway for myoblast differentiation
Source: Proc Natl Acad Sci U S A. 2023 Nov 6;120(46):e2215285120. doi: 10.1073/pnas.2215285120 (PMC10655563; doi:10.1073/pnas.2215285120)
Supplement: Supplementary file 2 — Dataset S01 (XLSX) [file pnas.2215285120.sd01.xlsx]

## Sheet: Index
			Sheet Number	The information of the sheet
			Sheet 1	The list of proteins identified from the tissue culture supernatant for label-free quantitative analyses
			Sheet 2	The list of identified proteins whoses abundance is more than 1.9 fold higher in the Mock group over that in the Tmed10 KD group in each of the replicated experiment
			Sheet 3	The list of identified secreotry proteins whoses abundance is more than 1.9 fold higher in the Mock group over that in the Tmed10 KD group in each of the replicated experiment

## Sheet: Sheet1
		Accession	# Unique Peptides	Gene Symbol	Abundance Ratio: (Mock/Tmed10 KD) Repeat 1	Abundance Ratio: (Mock/Tmed10 KD) Repeat 2	Abundance Ratio: (Mock/Tmed10 KD) Average	Description
		A3KGB4	1	Tbc1d8b	100	100	100	TBC1 domain family member 8B OS=Mus musculus OX=10090 GN=Tbc1d8b PE=1 SV=1
		F8VPU2	1	Farp1	100	100	100	FERM, ARHGEF and pleckstrin domain-containing protein 1 OS=Mus musculus OX=10090 GN=Farp1 PE=1 SV=1
		O35345	1	Kpna6	100	100	100	Importin subunit alpha-7 OS=Mus musculus OX=10090 GN=Kpna6 PE=1 SV=2
		O35674	1	Adam19	100	100	100	Disintegrin and metalloproteinase domain-containing protein 19 OS=Mus musculus OX=10090 GN=Adam19 PE=2 SV=2
		P11152	1	Lpl	100	100	100	Lipoprotein lipase OS=Mus musculus OX=10090 GN=Lpl PE=1 SV=3
		P11688	2	Itga5	100	100	100	Integrin alpha-5 OS=Mus musculus OX=10090 GN=Itga5 PE=1 SV=3
		P26450	1	Pik3r1	100	100	100	Phosphatidylinositol 3-kinase regulatory subunit alpha OS=Mus musculus OX=10090 GN=Pik3r1 PE=1 SV=2
		P39054	4	Dnm2	100	100	100	Dynamin-2 OS=Mus musculus OX=10090 GN=Dnm2 PE=1 SV=2
		P55937	2	Golga3	100	100	100	Golgin subfamily A member 3 OS=Mus musculus OX=10090 GN=Golga3 PE=1 SV=3
		P97377	1	Cdk2	100	100	100	Cyclin-dependent kinase 2 OS=Mus musculus OX=10090 GN=Cdk2 PE=1 SV=2
		P97467	1	Pam	100	100	100	Peptidyl-glycine alpha-amidating monooxygenase OS=Mus musculus OX=10090 GN=Pam PE=1 SV=2
		P97496	1	Smarcc1	100	100	100	SWI/SNF complex subunit SMARCC1 OS=Mus musculus OX=10090 GN=Smarcc1 PE=1 SV=2
		Q11136	1	Pepd	100	100	100	Xaa-Pro dipeptidase OS=Mus musculus OX=10090 GN=Pepd PE=1 SV=3
		Q3TJZ6	2	Fam98a	100	100	100	Protein FAM98A OS=Mus musculus OX=10090 GN=Fam98a PE=1 SV=1
		Q3UMW8	1	Cln5	100	100	100	Ceroid-lipofuscinosis neuronal protein 5 homolog OS=Mus musculus OX=10090 GN=Cln5 PE=1 SV=1
		Q3UV17	1	Krt76	100	100	100	Keratin, type II cytoskeletal 2 oral OS=Mus musculus OX=10090 GN=Krt76 PE=1 SV=1
		Q5SV85	1	Synrg	100	100	100	Synergin gamma OS=Mus musculus OX=10090 GN=Synrg PE=1 SV=1
		Q5XG73	1	Acbd5	100	100	100	Acyl-CoA-binding domain-containing protein 5 OS=Mus musculus OX=10090 GN=Acbd5 PE=1 SV=1
		Q61733	1	Mrps31	100	100	100	28S ribosomal protein S31, mitochondrial OS=Mus musculus OX=10090 GN=Mrps31 PE=1 SV=1
		Q62193	1	Rpa2	100	100	100	Replication protein A 32 kDa subunit OS=Mus musculus OX=10090 GN=Rpa2 PE=1 SV=1
		Q6NSU3	1	Glt8d1	100	100	100	Glycosyltransferase 8 domain-containing protein 1 OS=Mus musculus OX=10090 GN=Glt8d1 PE=1 SV=1
		Q6PDJ1	1	Cachd1	100	100	100	VWFA and cache domain-containing protein 1 OS=Mus musculus OX=10090 GN=Cachd1 PE=2 SV=1
		Q7TMR0	1	Prcp	100	100	100	Lysosomal Pro-X carboxypeptidase OS=Mus musculus OX=10090 GN=Prcp PE=1 SV=2
		Q80V53	2	Chst14	100	100	100	Carbohydrate sulfotransferase 14 OS=Mus musculus OX=10090 GN=Chst14 PE=2 SV=2
		Q8BGC4	1	Ptgr3	100	100	100	Prostaglandin reductase-3 OS=Mus musculus OX=10090 GN=Zadh2 PE=1 SV=1
		Q8BHS3	1	Rbm22	100	100	100	Pre-mRNA-splicing factor RBM22 OS=Mus musculus OX=10090 GN=Rbm22 PE=1 SV=1
		Q8C0E2	2	Vps26b	100	100	100	Vacuolar protein sorting-associated protein 26B OS=Mus musculus OX=10090 GN=Vps26b PE=1 SV=1
		Q8CFE4	3	Scyl2	100	100	100	SCY1-like protein 2 OS=Mus musculus OX=10090 GN=Scyl2 PE=1 SV=1
		Q8K274	1	Fn3krp	100	100	100	Ketosamine-3-kinase OS=Mus musculus OX=10090 GN=Fn3krp PE=1 SV=2
		Q8K2Q7	1	Brox	100	100	100	BRO1 domain-containing protein BROX OS=Mus musculus OX=10090 GN=Brox PE=1 SV=1
		Q8R180	2	Ero1a	100	100	100	ERO1-like protein alpha OS=Mus musculus OX=10090 GN=Ero1a PE=1 SV=2
		Q8R2U0	1	Seh1l	100	100	100	Nucleoporin SEH1 OS=Mus musculus OX=10090 GN=Seh1l PE=2 SV=1
		Q8VEB4	1	Pla2g15	100	100	100	Phospholipase A2 group XV OS=Mus musculus OX=10090 GN=Pla2g15 PE=1 SV=1
		Q91WS0	1	Cisd1	100	100	100	CDGSH iron-sulfur domain-containing protein 1 OS=Mus musculus OX=10090 GN=Cisd1 PE=1 SV=1
		Q921E2	1	Rab31	100	100	100	Ras-related protein Rab-31 OS=Mus musculus OX=10090 GN=Rab31 PE=1 SV=1
		Q924A2	1	Cic	100	100	100	Protein capicua homolog OS=Mus musculus OX=10090 GN=Cic PE=1 SV=2
		Q99JT9	1	Adi1	100	100	100	1,2-dihydroxy-3-keto-5-methylthiopentene dioxygenase OS=Mus musculus OX=10090 GN=Adi1 PE=1 SV=1
		Q99LJ1	1	Fuca1	100	100	100	Tissue alpha-L-fucosidase OS=Mus musculus OX=10090 GN=Fuca1 PE=1 SV=1
		Q9CR95	1	Necap1	100	100	100	Adaptin ear-binding coat-associated protein 1 OS=Mus musculus OX=10090 GN=Necap1 PE=1 SV=2
		Q9CW79	1	Golga1	100	100	100	Golgin subfamily A member 1 OS=Mus musculus OX=10090 GN=Golga1 PE=1 SV=2
		Q9D0K2	3	Oxct1	100	100	100	Succinyl-CoA:3-ketoacid coenzyme A transferase 1, mitochondrial OS=Mus musculus OX=10090 GN=Oxct1 PE=1 SV=1
		Q9D4J1	2	Efhd1	100	100	100	EF-hand domain-containing protein D1 OS=Mus musculus OX=10090 GN=Efhd1 PE=1 SV=1
		Q9D6S7	1	Mrrf	100	100	100	Ribosome-recycling factor, mitochondrial OS=Mus musculus OX=10090 GN=Mrrf PE=1 SV=1
		Q9DB34	2	Chmp2a	100	100	100	Charged multivesicular body protein 2a OS=Mus musculus OX=10090 GN=Chmp2a PE=1 SV=1
		Q9EPK2	1	Rp2	100	100	100	Protein XRP2 OS=Mus musculus OX=10090 GN=Rp2 PE=1 SV=3
		Q9JKY0	1	Cnot9	100	100	100	CCR4-NOT transcription complex subunit 9 OS=Mus musculus OX=10090 GN=Cnot9 PE=1 SV=1
		Q9R0B9	1	Plod2	100	100	100	Procollagen-lysine,2-oxoglutarate 5-dioxygenase 2 OS=Mus musculus OX=10090 GN=Plod2 PE=1 SV=2
		Q9WV60	1	Gsk3b	100	100	100	Glycogen synthase kinase-3 beta OS=Mus musculus OX=10090 GN=Gsk3b PE=1 SV=2
		Q9ER69	1	Wtap	100	5.194	52.597	Pre-mRNA-splicing regulator WTAP OS=Mus musculus OX=10090 GN=Wtap PE=1 SV=3
		Q922F4	1	Tubb6	100	4.857	52.4285	Tubulin beta-6 chain OS=Mus musculus OX=10090 GN=Tubb6 PE=1 SV=1
		Q8BJA2	1	Slc41a1	100	4.821	52.4105	Solute carrier family 41 member 1 OS=Mus musculus OX=10090 GN=Slc41a1 PE=2 SV=1
		O08599	1	Stxbp1	100	4.801	52.4005	Syntaxin-binding protein 1 OS=Mus musculus OX=10090 GN=Stxbp1 PE=1 SV=2
		Q9WVG6	1	Carm1	100	4.635	52.3175	Histone-arginine methyltransferase CARM1 OS=Mus musculus OX=10090 GN=Carm1 PE=1 SV=2
		E9Q9R9	1	Dlg5	100	4.39	52.195	Disks large homolog 5 OS=Mus musculus OX=10090 GN=Dlg5 PE=1 SV=1
		Q8BVQ5	3	Ppme1	100	4.119	52.0595	Protein phosphatase methylesterase 1 OS=Mus musculus OX=10090 GN=Ppme1 PE=1 SV=5
		Q9JM99	1	Prg4	100	4.05	52.025	Proteoglycan 4 OS=Mus musculus OX=10090 GN=Prg4 PE=1 SV=2
		Q62009	3	Postn	100	3.931	51.9655	Periostin OS=Mus musculus OX=10090 GN=Postn PE=1 SV=2
		Q923D4	1	Sf3b5	100	3.931	51.9655	Splicing factor 3B subunit 5 OS=Mus musculus OX=10090 GN=Sf3b5 PE=1 SV=1
		Q9CU62	3	Smc1a	100	3.614	51.807	Structural maintenance of chromosomes protein 1A OS=Mus musculus OX=10090 GN=Smc1a PE=1 SV=4
		Q9R0Q6	1	Arpc1a	100	3.372	51.686	Actin-related protein 2/3 complex subunit 1A OS=Mus musculus OX=10090 GN=Arpc1a PE=1 SV=1
		Q03350	4	Thbs2	100	3.323	51.6615	Thrombospondin-2 OS=Mus musculus OX=10090 GN=Thbs2 PE=1 SV=2
		Q8C878	1	Uba3	100	3.319	51.6595	NEDD8-activating enzyme E1 catalytic subunit OS=Mus musculus OX=10090 GN=Uba3 PE=1 SV=2
		P28271	1	Aco1	100	3.16	51.58	Cytoplasmic aconitate hydratase OS=Mus musculus OX=10090 GN=Aco1 PE=1 SV=3
		Q9ES97	1	Rtn3	100	3.097	51.5485	Reticulon-3 OS=Mus musculus OX=10090 GN=Rtn3 PE=1 SV=2
		P62915	1	Gtf2b	100	3.08	51.54	Transcription initiation factor IIB OS=Mus musculus OX=10090 GN=Gtf2b PE=1 SV=1
		P04202	2	Tgfb1	100	3.07	51.535	Transforming growth factor beta-1 proprotein OS=Mus musculus OX=10090 GN=Tgfb1 PE=1 SV=1
		Q9WTL7	1	Lypla2	100	3.025	51.5125	Acyl-protein thioesterase 2 OS=Mus musculus OX=10090 GN=Lypla2 PE=1 SV=1
		P70677	4	Casp3	100	2.956	51.478	Caspase-3 OS=Mus musculus OX=10090 GN=Casp3 PE=1 SV=1
		Q80TM9	1	Nisch	100	2.853	51.4265	Nischarin OS=Mus musculus OX=10090 GN=Nisch PE=1 SV=2
		Q91ZT5	1	Fgd4	100	2.786	51.393	FYVE, RhoGEF and PH domain-containing protein 4 OS=Mus musculus OX=10090 GN=Fgd4 PE=1 SV=1
		Q8BWP8	2	B4gat1	100	2.71	51.355	Beta-1,4-glucuronyltransferase 1 OS=Mus musculus OX=10090 GN=B4gat1 PE=1 SV=1
		P61082	1	Ube2m	100	2.429	51.2145	NEDD8-conjugating enzyme Ubc12 OS=Mus musculus OX=10090 GN=Ube2m PE=1 SV=1
		P70398	1	Usp9x	100	2.237	51.1185	Probable ubiquitin carboxyl-terminal hydrolase FAF-X OS=Mus musculus OX=10090 GN=Usp9x PE=1 SV=2
		Q8BZW8	1	Nhlrc2	100	2.145	51.0725	NHL repeat-containing protein 2 OS=Mus musculus OX=10090 GN=Nhlrc2 PE=1 SV=1
		Q8K4G1	1	Ltbp4	100	2.098	51.049	Latent-transforming growth factor beta-binding protein 4 OS=Mus musculus OX=10090 GN=Ltbp4 PE=1 SV=2
		Q04999	1	Inhbb	100	2.074	51.037	Inhibin beta B chain OS=Mus musculus OX=10090 GN=Inhbb PE=2 SV=4
		P70452	1	Stx4	100	1.975	50.9875	Syntaxin-4 OS=Mus musculus OX=10090 GN=Stx4 PE=1 SV=1
		O54950	2	Prkag1	100	1.893	50.9465	5'-AMP-activated protein kinase subunit gamma-1 OS=Mus musculus OX=10090 GN=Prkag1 PE=1 SV=2
		Q8BP48	2	Metap1	100	1.786	50.893	Methionine aminopeptidase 1 OS=Mus musculus OX=10090 GN=Metap1 PE=1 SV=1
		P61967	2	Ap1s1	100	1.716	50.858	AP-1 complex subunit sigma-1A OS=Mus musculus OX=10090 GN=Ap1s1 PE=1 SV=1
		Q9R1E6	2	Enpp2	100	1.715	50.8575	Ectonucleotide pyrophosphatase/phosphodiesterase family member 2 OS=Mus musculus OX=10090 GN=Enpp2 PE=1 SV=3
		Q60716	3	P4ha2	100	1.676	50.838	Prolyl 4-hydroxylase subunit alpha-2 OS=Mus musculus OX=10090 GN=P4ha2 PE=1 SV=1
		B7ZCC9	1	Adgrg4	100	1.581	50.7905	Adhesion G-protein coupled receptor G4 OS=Mus musculus OX=10090 GN=Adgrg4 PE=3 SV=1
		Q9CRA8	1	Exosc5	100	1.532	50.766	Exosome complex component RRP46 OS=Mus musculus OX=10090 GN=Exosc5 PE=1 SV=1
		O08648	1	Map3k4	100	1.524	50.762	Mitogen-activated protein kinase kinase kinase 4 OS=Mus musculus OX=10090 GN=Map3k4 PE=1 SV=2
		Q9CQ80	1	Vps25	100	1.461	50.7305	Vacuolar protein-sorting-associated protein 25 OS=Mus musculus OX=10090 GN=Vps25 PE=1 SV=1
		P58501	2	Paxbp1	100	1.425	50.7125	PAX3- and PAX7-binding protein 1 OS=Mus musculus OX=10090 GN=Paxbp1 PE=1 SV=3
		Q61205	1	Pafah1b3	100	1.361	50.6805	Platelet-activating factor acetylhydrolase IB subunit alpha1 OS=Mus musculus OX=10090 GN=Pafah1b3 PE=1 SV=1
		Q8R3G1	3	Ppp1r8	100	1.336	50.668	Nuclear inhibitor of protein phosphatase 1 OS=Mus musculus OX=10090 GN=Ppp1r8 PE=1 SV=1
		Q64331	1	Myo6	100	1.165	50.5825	Unconventional myosin-VI OS=Mus musculus OX=10090 GN=Myo6 PE=1 SV=1
		P97370	1	Atp1b3	100	1.125	50.5625	Sodium/potassium-transporting ATPase subunit beta-3 OS=Mus musculus OX=10090 GN=Atp1b3 PE=1 SV=1
		Q61881	2	Mcm7	100	1.009	50.5045	DNA replication licensing factor MCM7 OS=Mus musculus OX=10090 GN=Mcm7 PE=1 SV=1
		Q924M7	3	Mpi	100	0.994	50.497	Mannose-6-phosphate isomerase OS=Mus musculus OX=10090 GN=Mpi PE=1 SV=1
		Q9D2R0	1	Aacs	100	0.966	50.483	Acetoacetyl-CoA synthetase OS=Mus musculus OX=10090 GN=Aacs PE=1 SV=1
		P11440	2	Cdk1	100	0.965	50.4825	Cyclin-dependent kinase 1 OS=Mus musculus OX=10090 GN=Cdk1 PE=1 SV=3
		Q91ZW3	3	Smarca5	100	0.925	50.4625	SWI/SNF-related matrix-associated actin-dependent regulator of chromatin subfamily A member 5 OS=Mus musculus OX=10090 GN=Smarca5 PE=1 SV=1
		Q8BGR9	2	Ublcp1	100	0.741	50.3705	Ubiquitin-like domain-containing CTD phosphatase 1 OS=Mus musculus OX=10090 GN=Ublcp1 PE=1 SV=1
		Q91YJ3	1	Thyn1	100	0.737	50.3685	Thymocyte nuclear protein 1 OS=Mus musculus OX=10090 GN=Thyn1 PE=1 SV=1
		O55134	1	Pcdh12	100	0.669	50.3345	Protocadherin-12 OS=Mus musculus OX=10090 GN=Pcdh12 PE=1 SV=2
		Q62470	3	Itga3	100	0.649	50.3245	Integrin alpha-3 OS=Mus musculus OX=10090 GN=Itga3 PE=1 SV=1
		Q8BNU0	1	Armc6	100	0.631	50.3155	Armadillo repeat-containing protein 6 OS=Mus musculus OX=10090 GN=Armc6 PE=1 SV=1
		Q3TKY6	3	Cwc27	100	0.6	50.3	Spliceosome-associated protein CWC27 homolog OS=Mus musculus OX=10090 GN=Cwc27 PE=1 SV=1
		Q8VE70	4	Pdcd10	100	0.593	50.2965	Programmed cell death protein 10 OS=Mus musculus OX=10090 GN=Pdcd10 PE=1 SV=1
		Q99J83	1	Atg5	100	0.585	50.2925	Autophagy protein 5 OS=Mus musculus OX=10090 GN=Atg5 PE=1 SV=1
		O09167	2	Rpl21	100	0.524	50.262	60S ribosomal protein L21 OS=Mus musculus OX=10090 GN=Rpl21 PE=1 SV=3
		Q9D0M0	1	Exosc7	100	0.515	50.2575	Exosome complex exonuclease RRP42 OS=Mus musculus OX=10090 GN=Exosc7 PE=1 SV=2
		Q9Z2L7	1	Crlf3	100	0.45	50.225	Cytokine receptor-like factor 3 OS=Mus musculus OX=10090 GN=Crlf3 PE=1 SV=1
		Q99MQ4	1	Aspn	100	0.428	50.214	Asporin OS=Mus musculus OX=10090 GN=Aspn PE=1 SV=1
		G5E897	1	Poglut3	100	0.406	50.203	Protein O-glucosyltransferase 3 OS=Mus musculus OX=10090 GN=Poglut3 PE=1 SV=1
		Q8C2E7	3	Washc5	100	0.395	50.1975	WASH complex subunit 5 OS=Mus musculus OX=10090 GN=Washc5 PE=1 SV=2
		P29758	1	Oat	100	0.392	50.196	Ornithine aminotransferase, mitochondrial OS=Mus musculus OX=10090 GN=Oat PE=1 SV=1
		Q9D880	1	Timm50	100	0.37	50.185	Mitochondrial import inner membrane translocase subunit TIM50 OS=Mus musculus OX=10090 GN=Timm50 PE=1 SV=1
		O08538	3	Angpt1	100	0.343	50.1715	Angiopoietin-1 OS=Mus musculus OX=10090 GN=Angpt1 PE=1 SV=2
		Q8R574	1	Prpsap2	100	0.303	50.1515	Phosphoribosyl pyrophosphate synthase-associated protein 2 OS=Mus musculus OX=10090 GN=Prpsap2 PE=1 SV=1
		Q9D5V6	2	Syap1	100	0.292	50.146	Synapse-associated protein 1 OS=Mus musculus OX=10090 GN=Syap1 PE=1 SV=1
		P54923	2	Adprh	100	0.269	50.1345	[Protein ADP-ribosylarginine] hydrolase OS=Mus musculus OX=10090 GN=Adprh PE=1 SV=1
		O88485	2	Dync1i1	100	0.23	50.115	Cytoplasmic dynein 1 intermediate chain 1 OS=Mus musculus OX=10090 GN=Dync1i1 PE=1 SV=2
		O89020	1	Afm	100	0.215	50.1075	Afamin OS=Mus musculus OX=10090 GN=Afm PE=1 SV=2
		Q8K157	1	Galm	100	0.215	50.1075	Galactose mutarotase OS=Mus musculus OX=10090 GN=Galm PE=1 SV=1
		A2AU37	1	Rad21l1	100	0.18	50.09	Double-strand-break repair protein rad21-like protein 1 OS=Mus musculus OX=10090 GN=Rad21l1 PE=1 SV=2
		Q07813	2	Bax	100	0.144	50.072	Apoptosis regulator BAX OS=Mus musculus OX=10090 GN=Bax PE=1 SV=1
		Q9CQ92	2	Fis1	100	0.138	50.069	Mitochondrial fission 1 protein OS=Mus musculus OX=10090 GN=Fis1 PE=1 SV=1
		P70275	2	Sema3e	100	0.126	50.063	Semaphorin-3E OS=Mus musculus OX=10090 GN=Sema3e PE=1 SV=3
		Q9D6K8	1	Fundc2	100	0.074	50.037	FUN14 domain-containing protein 2 OS=Mus musculus OX=10090 GN=Fundc2 PE=1 SV=1
		Q8BZA9	2	Tigar	100	0.051	50.0255	Fructose-2,6-bisphosphatase TIGAR OS=Mus musculus OX=10090 GN=Tigar PE=1 SV=1
		O88799	1	Zan	100	0.01	50.005	Zonadhesin OS=Mus musculus OX=10090 GN=Zan PE=1 SV=1
		P35396	1	Ppard	100	0.01	50.005	Peroxisome proliferator-activated receptor delta OS=Mus musculus OX=10090 GN=Ppard PE=1 SV=1
		P83093	1	Stim2	100	0.01	50.005	Stromal interaction molecule 2 OS=Mus musculus OX=10090 GN=Stim2 PE=1 SV=2
		Q61425	1	Hadh	100	0.01	50.005	Hydroxyacyl-coenzyme A dehydrogenase, mitochondrial OS=Mus musculus OX=10090 GN=Hadh PE=1 SV=2
		Q62177	2	Sema3b	100	0.01	50.005	Semaphorin-3B OS=Mus musculus OX=10090 GN=Sema3b PE=2 SV=2
		Q811D0	1	Dlg1	100	0.01	50.005	Disks large homolog 1 OS=Mus musculus OX=10090 GN=Dlg1 PE=1 SV=1
		Q91V41	2	Rab14	100	0.01	50.005	Ras-related protein Rab-14 OS=Mus musculus OX=10090 GN=Rab14 PE=1 SV=3
		Q923T9	2	Camk2g	100	0.01	50.005	Calcium/calmodulin-dependent protein kinase type II subunit gamma OS=Mus musculus OX=10090 GN=Camk2g PE=1 SV=1
		Q62520	1	Zic2	46.843	1.466	24.1545	Zinc finger protein ZIC 2 OS=Mus musculus OX=10090 GN=Zic2 PE=1 SV=2
		O89017	2	Lgmn	10.897	0.753	5.825	Legumain OS=Mus musculus OX=10090 GN=Lgmn PE=1 SV=1
		P52927	2	Hmga2	10.137	1.653	5.895	High mobility group protein HMGI-C OS=Mus musculus OX=10090 GN=Hmga2 PE=1 SV=1
		Q80W65	4	Pcsk9	8.14	0.768	4.454	Proprotein convertase subtilisin/kexin type 9 OS=Mus musculus OX=10090 GN=Pcsk9 PE=1 SV=2
		P22777	8	Serpine1	7.67	2.702	5.186	Plasminogen activator inhibitor 1 OS=Mus musculus OX=10090 GN=Serpine1 PE=1 SV=1
		Q6P5E4	7	Uggt1	6.598	1.349	3.9735	UDP-glucose:glycoprotein glucosyltransferase 1 OS=Mus musculus OX=10090 GN=Uggt1 PE=1 SV=4
		P08249	11	Mdh2	6.126	2.247	4.1865	Malate dehydrogenase, mitochondrial OS=Mus musculus OX=10090 GN=Mdh2 PE=1 SV=3
		Q9R0E1	2	Plod3	5.969	0.474	3.2215	Multifunctional procollagen lysine hydroxylase and glycosyltransferase LH3 OS=Mus musculus OX=10090 GN=Plod3 PE=1 SV=1
		P28481	2	Col2a1	5.575	4.914	5.2445	Collagen alpha-1(II) chain OS=Mus musculus OX=10090 GN=Col2a1 PE=1 SV=2
		P23506	6	Pcmt1	5.487	3.686	4.5865	Protein-L-isoaspartate(D-aspartate) O-methyltransferase OS=Mus musculus OX=10090 GN=Pcmt1 PE=1 SV=3
		P40142	16	Tkt	5.435	3.167	4.301	Transketolase OS=Mus musculus OX=10090 GN=Tkt PE=1 SV=1
		P48036	13	Anxa5	5.363	4.061	4.712	Annexin A5 OS=Mus musculus OX=10090 GN=Anxa5 PE=1 SV=1
		P21126	1	Ubl4a	5.324	100	52.662	Ubiquitin-like protein 4A OS=Mus musculus OX=10090 GN=Ubl4a PE=1 SV=1
		Q9CX00	2	Ist1	5.306	4.849	5.0775	IST1 homolog OS=Mus musculus OX=10090 GN=Ist1 PE=1 SV=1
		Q99KC8	6	Vwa5a	5.208	0.63	2.919	von Willebrand factor A domain-containing protein 5A OS=Mus musculus OX=10090 GN=Vwa5a PE=1 SV=2
		Q9WV91	3	Ptgfrn	5.179	2.959	4.069	Prostaglandin F2 receptor negative regulator OS=Mus musculus OX=10090 GN=Ptgfrn PE=1 SV=2
		Q9D7G0	1	Prps1	5.086	1.285	3.1855	Ribose-phosphate pyrophosphokinase 1 OS=Mus musculus OX=10090 GN=Prps1 PE=1 SV=4
		P58044	5	Idi1	4.947	0.784	2.8655	Isopentenyl-diphosphate Delta-isomerase 1 OS=Mus musculus OX=10090 GN=Idi1 PE=1 SV=1
		Q8BVI4	2	Qdpr	4.874	5.134	5.004	Dihydropteridine reductase OS=Mus musculus OX=10090 GN=Qdpr PE=1 SV=2
		O08800	1	Serpinb8	4.825	100	52.4125	Serpin B8 OS=Mus musculus OX=10090 GN=Serpinb8 PE=1 SV=2
		Q01149	51	Col1a2	4.819	5.435	5.127	Collagen alpha-2(I) chain OS=Mus musculus OX=10090 GN=Col1a2 PE=1 SV=2
		P14824	27	Anxa6	4.67	2.683	3.6765	Annexin A6 OS=Mus musculus OX=10090 GN=Anxa6 PE=1 SV=3
		Q64523	1	H2ac20	4.538	0.173	2.3555	Histone H2A type 2-C OS=Mus musculus OX=10090 GN=H2ac20 PE=1 SV=3
		P33434	10	Mmp2	4.516	2.003	3.2595	72 kDa type IV collagenase OS=Mus musculus OX=10090 GN=Mmp2 PE=1 SV=1
		Q8CHH9	1	Septin8	4.514	2.689	3.6015	Septin-8 OS=Mus musculus OX=10090 GN=Septin8 PE=1 SV=4
		Q60715	8	P4ha1	4.505	3.115	3.81	Prolyl 4-hydroxylase subunit alpha-1 OS=Mus musculus OX=10090 GN=P4ha1 PE=1 SV=2
		O08746	10	Matn2	4.45	0.953	2.7015	Matrilin-2 OS=Mus musculus OX=10090 GN=Matn2 PE=2 SV=2
		Q05793	41	Hspg2	4.405	2.311	3.358	Basement membrane-specific heparan sulfate proteoglycan core protein OS=Mus musculus OX=10090 GN=Hspg2 PE=1 SV=1
		Q3UFY7	4	Nt5c3b	4.379	0.937	2.658	7-methylguanosine phosphate-specific 5'-nucleotidase OS=Mus musculus OX=10090 GN=Nt5c3b PE=1 SV=3
		Q60714	1	Slc27a1	4.357	0.218	2.2875	Long-chain fatty acid transport protein 1 OS=Mus musculus OX=10090 GN=Slc27a1 PE=1 SV=1
		Q91XL3	2	Uxs1	4.304	3.886	4.095	UDP-glucuronic acid decarboxylase 1 OS=Mus musculus OX=10090 GN=Uxs1 PE=1 SV=1
		Q8R2G6	11	Ccdc80	4.277	1.643	2.96	Coiled-coil domain-containing protein 80 OS=Mus musculus OX=10090 GN=Ccdc80 PE=1 SV=2
		Q920E5	8	Fdps	4.265	1.307	2.786	Farnesyl pyrophosphate synthase OS=Mus musculus OX=10090 GN=Fdps PE=1 SV=1
		P70428	2	Ext2	4.207	3.048	3.6275	Exostosin-2 OS=Mus musculus OX=10090 GN=Ext2 PE=1 SV=2
		Q9D172	1	Gatd3	4.117	0.243	2.18	Glutamine amidotransferase-like class 1 domain-containing protein 3A, mitochondrial OS=Mus musculus OX=10090 GN=Gatd3a PE=1 SV=1
		Q60847	72	Col12a1	4.056	2.474	3.265	Collagen alpha-1(XII) chain OS=Mus musculus OX=10090 GN=Col12a1 PE=2 SV=3
		Q9JK23	2	Psmg1	4.044	1.403	2.7235	Proteasome assembly chaperone 1 OS=Mus musculus OX=10090 GN=Psmg1 PE=1 SV=1
		Q9Z0P5	2	Twf2	4.041	2.394	3.2175	Twinfilin-2 OS=Mus musculus OX=10090 GN=Twf2 PE=1 SV=1
		Q80YX1	31	Tnc	4.019	2.275	3.147	Tenascin OS=Mus musculus OX=10090 GN=Tnc PE=1 SV=1
		Q6NXH9	1	Krt73	3.984	0.01	1.997	Keratin, type II cytoskeletal 73 OS=Mus musculus OX=10090 GN=Krt73 PE=1 SV=1
		Q6TYB5	1	Fez2	3.957	0.302	2.1295	Fasciculation and elongation protein zeta-2 OS=Mus musculus OX=10090 GN=Fez2 PE=2 SV=1
		P08752	3	Gnai2	3.917	2.54	3.2285	Guanine nucleotide-binding protein G(i) subunit alpha-2 OS=Mus musculus OX=10090 GN=Gnai2 PE=1 SV=5
		P55065	4	Pltp	3.902	1.399	2.6505	Phospholipid transfer protein OS=Mus musculus OX=10090 GN=Pltp PE=1 SV=1
		Q8C6K9	1	Col6a6	3.854	0.787	2.3205	Collagen alpha-6(VI) chain OS=Mus musculus OX=10090 GN=Col6a6 PE=1 SV=2
		Q8VE88	1	Fam114a2	3.809	1.746	2.7775	Protein FAM114A2 OS=Mus musculus OX=10090 GN=Fam114a2 PE=1 SV=2
		P11087	40	Col1a1	3.806	5.053	4.4295	Collagen alpha-1(I) chain OS=Mus musculus OX=10090 GN=Col1a1 PE=1 SV=4
		O88968	3	Tcn2	3.785	1.574	2.6795	Transcobalamin-2 OS=Mus musculus OX=10090 GN=Tcn2 PE=1 SV=1
		P07356	19	Anxa2	3.771	2.913	3.342	Annexin A2 OS=Mus musculus OX=10090 GN=Anxa2 PE=1 SV=2
		P15626	5	Gstm2	3.711	0.582	2.1465	Glutathione S-transferase Mu 2 OS=Mus musculus OX=10090 GN=Gstm2 PE=1 SV=2
		Q9D2M8	1	Ube2v2	3.698	3.867	3.7825	Ubiquitin-conjugating enzyme E2 variant 2 OS=Mus musculus OX=10090 GN=Ube2v2 PE=1 SV=4
		Q62000	9	Ogn	3.611	2.499	3.055	Mimecan OS=Mus musculus OX=10090 GN=Ogn PE=1 SV=1
		O88958	4	Gnpda1	3.572	1.55	2.561	Glucosamine-6-phosphate isomerase 1 OS=Mus musculus OX=10090 GN=Gnpda1 PE=1 SV=3
		P10493	27	Nid1	3.568	1.998	2.783	Nidogen-1 OS=Mus musculus OX=10090 GN=Nid1 PE=1 SV=2
		P23780	2	Glb1	3.567	0.761	2.164	Beta-galactosidase OS=Mus musculus OX=10090 GN=Glb1 PE=1 SV=1
		Q9WVJ3	7	Cpq	3.549	1.884	2.7165	Carboxypeptidase Q OS=Mus musculus OX=10090 GN=Cpq PE=1 SV=1
		P62806	7	H4c1; H4c11; H4c12; H4c14; H4c2; H4c3; H4c4; H4c6; H4c8; H4c9; H4f16; Hist1h4m	3.54	3.185	3.3625	Histone H4 OS=Mus musculus OX=10090 GN=H4c1 PE=1 SV=2
		P43275	3	H1-1	3.525	4.082	3.8035	Histone H1.1 OS=Mus musculus OX=10090 GN=H1-1 PE=1 SV=2
		Q9CXK9	1	Rbm33	3.524	100	51.762	RNA-binding protein 33 OS=Mus musculus OX=10090 GN=Rbm33 PE=1 SV=2
		P36536	1	Sar1a	3.517	1.552	2.5345	GTP-binding protein SAR1a OS=Mus musculus OX=10090 GN=Sar1a PE=1 SV=1
		Q04857	12	Col6a1	3.426	2.636	3.031	Collagen alpha-1(VI) chain OS=Mus musculus OX=10090 GN=Col6a1 PE=1 SV=1
		Q9JIW9	1	Ralb	3.421	1.199	2.31	Ras-related protein Ral-B OS=Mus musculus OX=10090 GN=Ralb PE=1 SV=1
		Q64475	4	H2bc3	3.421	1.008	2.2145	Histone H2B type 1-B OS=Mus musculus OX=10090 GN=H2bc3 PE=1 SV=3
		O88844	14	Idh1	3.41	1.534	2.472	Isocitrate dehydrogenase [NADP] cytoplasmic OS=Mus musculus OX=10090 GN=Idh1 PE=1 SV=2
		P97298	13	Serpinf1	3.408	2.608	3.008	Pigment epithelium-derived factor OS=Mus musculus OX=10090 GN=Serpinf1 PE=1 SV=2
		P97873	6	Loxl1	3.378	3.252	3.315	Lysyl oxidase homolog 1 OS=Mus musculus OX=10090 GN=Loxl1 PE=2 SV=3
		P17156	1	Hspa2	3.376	6.956	5.166	Heat shock-related 70 kDa protein 2 OS=Mus musculus OX=10090 GN=Hspa2 PE=1 SV=2
		O88322	15	Nid2	3.375	1.925	2.65	Nidogen-2 OS=Mus musculus OX=10090 GN=Nid2 PE=1 SV=2
		P40124	9	Cap1	3.357	2.028	2.6925	Adenylyl cyclase-associated protein 1 OS=Mus musculus OX=10090 GN=Cap1 PE=1 SV=4
		Q9CZU6	3	Cs	3.353	0.761	2.057	Citrate synthase, mitochondrial OS=Mus musculus OX=10090 GN=Cs PE=1 SV=1
		Q32NZ6	1	Tmc5	3.347	0.077	1.712	Transmembrane channel-like protein 5 OS=Mus musculus OX=10090 GN=Tmc5 PE=2 SV=1
		Q9QYB5	4	Add3	3.334	0.834	2.084	Gamma-adducin OS=Mus musculus OX=10090 GN=Add3 PE=1 SV=2
		Q8VE62	2	Paip1	3.33	3.84	3.585	Polyadenylate-binding protein-interacting protein 1 OS=Mus musculus OX=10090 GN=Paip1 PE=1 SV=1
		Q9CXD9	1	Lrrc17	3.326	3.434	3.38	Leucine-rich repeat-containing protein 17 OS=Mus musculus OX=10090 GN=Lrrc17 PE=2 SV=1
		P50396	8	Gdi1	3.317	1.348	2.3325	Rab GDP dissociation inhibitor alpha OS=Mus musculus OX=10090 GN=Gdi1 PE=1 SV=3
		Q8BKE9	1	Ift74	3.305	1.47	2.3875	Intraflagellar transport protein 74 homolog OS=Mus musculus OX=10090 GN=Ift74 PE=1 SV=2
		Q91YP3	1	Dera	3.305	1.47	2.3875	Deoxyribose-phosphate aldolase OS=Mus musculus OX=10090 GN=Dera PE=1 SV=1
		P28653	11	Bgn	3.277	0.821	2.049	Biglycan OS=Mus musculus OX=10090 GN=Bgn PE=1 SV=1
		Q99JI4	9	Psmd6	3.271	1.211	2.241	26S proteasome non-ATPase regulatory subunit 6 OS=Mus musculus OX=10090 GN=Psmd6 PE=1 SV=1
		P97429	7	Anxa4	3.233	3.032	3.1325	Annexin A4 OS=Mus musculus OX=10090 GN=Anxa4 PE=1 SV=4
		P13745	7	Gsta1	3.226	3.172	3.199	Glutathione S-transferase A1 OS=Mus musculus OX=10090 GN=Gsta1 PE=1 SV=2
		O35640	5	Anxa8	3.214	2.469	2.8415	Annexin A8 OS=Mus musculus OX=10090 GN=Anxa8 PE=1 SV=2
		Q9WV54	7	Asah1	3.211	0.396	1.8035	Acid ceramidase OS=Mus musculus OX=10090 GN=Asah1 PE=1 SV=1
		P56380	2	Nudt2	3.205	0.01	1.6075	Bis(5'-nucleosyl)-tetraphosphatase [asymmetrical] OS=Mus musculus OX=10090 GN=Nudt2 PE=1 SV=3
		Q8BMS2	2	Spon2	3.185	0.865	2.025	Spondin-2 OS=Mus musculus OX=10090 GN=Spon2 PE=2 SV=2
		P39061	9	Col18a1	3.181	1.74	2.4605	Collagen alpha-1(XVIII) chain OS=Mus musculus OX=10090 GN=Col18a1 PE=1 SV=4
		Q62261	58	Sptbn1	3.151	2.631	2.891	Spectrin beta chain, non-erythrocytic 1 OS=Mus musculus OX=10090 GN=Sptbn1 PE=1 SV=2
		P68510	8	Ywhah	3.142	2.792	2.967	14-3-3 protein eta OS=Mus musculus OX=10090 GN=Ywhah PE=1 SV=2
		Q9D1K7	1		3.134	2.159	2.6465	UPF0687 protein C20orf27 homolog OS=Mus musculus OX=10090 PE=1 SV=3
		P56546	1	Ctbp2	3.133	0.684	1.9085	C-terminal-binding protein 2 OS=Mus musculus OX=10090 GN=Ctbp2 PE=1 SV=2
		Q68FD5	36	Cltc	3.112	1.991	2.5515	Clathrin heavy chain 1 OS=Mus musculus OX=10090 GN=Cltc PE=1 SV=3
		Q9QZ88	3	Vps29	3.105	0.069	1.587	Vacuolar protein sorting-associated protein 29 OS=Mus musculus OX=10090 GN=Vps29 PE=1 SV=1
		P84244	3	H3-3a; H3-3b	3.088	1.891	2.4895	Histone H3.3 OS=Mus musculus OX=10090 GN=H3-3a PE=1 SV=2
		P46638	9	Rab11b	3.088	1.383	2.2355	Ras-related protein Rab-11B OS=Mus musculus OX=10090 GN=Rab11b PE=1 SV=3
		P12815	3	Pdcd6	3.086	2.234	2.66	Programmed cell death protein 6 OS=Mus musculus OX=10090 GN=Pdcd6 PE=1 SV=2
		Q6GU68	4	Islr	3.084	2.298	2.691	Immunoglobulin superfamily containing leucine-rich repeat protein OS=Mus musculus OX=10090 GN=Islr PE=1 SV=1
		Q6PB44	5	Ptpn23	3.054	100	51.527	Tyrosine-protein phosphatase non-receptor type 23 OS=Mus musculus OX=10090 GN=Ptpn23 PE=1 SV=2
		O70492	3	Snx3	3.051	2.797	2.924	Sorting nexin-3 OS=Mus musculus OX=10090 GN=Snx3 PE=1 SV=3
		P47880	3	Igfbp6	3.049	2.867	2.958	Insulin-like growth factor-binding protein 6 OS=Mus musculus OX=10090 GN=Igfbp6 PE=2 SV=2
		Q71LX4	3	Tln2	3.049	1.169	2.109	Talin-2 OS=Mus musculus OX=10090 GN=Tln2 PE=1 SV=3
		P10922	1	H1-0	3.044	100	51.522	Histone H1.0 OS=Mus musculus OX=10090 GN=H1-0 PE=2 SV=4
		Q8BH69	5	Sephs1	3.044	0.889	1.9665	Selenide, water dikinase 1 OS=Mus musculus OX=10090 GN=Sephs1 PE=1 SV=1
		P09055	5	Itgb1	3.041	4.11	3.5755	Integrin beta-1 OS=Mus musculus OX=10090 GN=Itgb1 PE=1 SV=1
		P22892	3	Ap1g1	3.036	3.089	3.0625	AP-1 complex subunit gamma-1 OS=Mus musculus OX=10090 GN=Ap1g1 PE=1 SV=3
		Q99PM3	1	Gtf2a1	3.036	0.682	1.859	Transcription initiation factor IIA subunit 1 OS=Mus musculus OX=10090 GN=Gtf2a1 PE=1 SV=2
		P11276	63	Fn1	3.008	1.616	2.312	Fibronectin OS=Mus musculus OX=10090 GN=Fn1 PE=1 SV=4
		Q8CAY6	7	Acat2	2.996	2.183	2.5895	Acetyl-CoA acetyltransferase, cytosolic OS=Mus musculus OX=10090 GN=Acat2 PE=1 SV=2
		P40237	2	Cd82	2.991	100	51.4955	CD82 antigen OS=Mus musculus OX=10090 GN=Cd82 PE=1 SV=1
		P27046	5	Man2a1	2.971	0.775	1.873	Alpha-mannosidase 2 OS=Mus musculus OX=10090 GN=Man2a1 PE=1 SV=2
		Q9CQV6	1	Map1lc3b	2.969	2.886	2.9275	Microtubule-associated proteins 1A/1B light chain 3B OS=Mus musculus OX=10090 GN=Map1lc3b PE=1 SV=3
		P28301	6	Lox	2.932	2.585	2.7585	Protein-lysine 6-oxidase OS=Mus musculus OX=10090 GN=Lox PE=1 SV=1
		Q8BK62	6	Olfml3	2.913	2.705	2.809	Olfactomedin-like protein 3 OS=Mus musculus OX=10090 GN=Olfml3 PE=2 SV=2
		Q8K135	2	Kiaa0319l	2.907	0.739	1.823	Dyslexia-associated protein KIAA0319-like protein OS=Mus musculus OX=10090 GN=Kiaa0319l PE=1 SV=1
		O08992	1	Sdcbp	2.899	1.862	2.3805	Syntenin-1 OS=Mus musculus OX=10090 GN=Sdcbp PE=1 SV=1
		Q8VDN2	8	Atp1a1	2.885	3.235	3.06	Sodium/potassium-transporting ATPase subunit alpha-1 OS=Mus musculus OX=10090 GN=Atp1a1 PE=1 SV=1
		P51855	5	Gss	2.881	4.596	3.7385	Glutathione synthetase OS=Mus musculus OX=10090 GN=Gss PE=1 SV=1
		Q02788	6	Col6a2	2.873	1.464	2.1685	Collagen alpha-2(VI) chain OS=Mus musculus OX=10090 GN=Col6a2 PE=1 SV=3
		P42669	1	Pura	2.868	1.333	2.1005	Transcriptional activator protein Pur-alpha OS=Mus musculus OX=10090 GN=Pura PE=1 SV=1
		P61164	2	Actr1a	2.854	0.991	1.9225	Alpha-centractin OS=Mus musculus OX=10090 GN=Actr1a PE=1 SV=1
		Q9CX56	4	Psmd8	2.849	1.819	2.334	26S proteasome non-ATPase regulatory subunit 8 OS=Mus musculus OX=10090 GN=Psmd8 PE=1 SV=2
		P47955	2	Rplp1	2.825	0.244	1.5345	60S acidic ribosomal protein P1 OS=Mus musculus OX=10090 GN=Rplp1 PE=1 SV=1
		P09411	18	Pgk1	2.821	3.22	3.0205	Phosphoglycerate kinase 1 OS=Mus musculus OX=10090 GN=Pgk1 PE=1 SV=4
		Q921U8	1	Smtn	2.818	0.065	1.4415	Smoothelin OS=Mus musculus OX=10090 GN=Smtn PE=1 SV=2
		Q62384	3	Zpr1	2.804	2.169	2.4865	Zinc finger protein ZPR1 OS=Mus musculus OX=10090 GN=Zpr1 PE=1 SV=1
		Q03145	5	Epha2	2.804	1.364	2.084	Ephrin type-A receptor 2 OS=Mus musculus OX=10090 GN=Epha2 PE=1 SV=3
		Q61398	11	Pcolce	2.791	2.526	2.6585	Procollagen C-endopeptidase enhancer 1 OS=Mus musculus OX=10090 GN=Pcolce PE=1 SV=2
		P52912	2	Tia1	2.787	2.029	2.408	Nucleolysin TIA-1 OS=Mus musculus OX=10090 GN=Tia1 PE=1 SV=1
		P61600	2	Naa20	2.766	0.626	1.696	N-alpha-acetyltransferase 20 OS=Mus musculus OX=10090 GN=Naa20 PE=1 SV=1
		P68369	1	Tuba1a	2.739	0.053	1.396	Tubulin alpha-1A chain OS=Mus musculus OX=10090 GN=Tuba1a PE=1 SV=1
		P63087	1	Ppp1cc	2.718	100	51.359	Serine/threonine-protein phosphatase PP1-gamma catalytic subunit OS=Mus musculus OX=10090 GN=Ppp1cc PE=1 SV=1
		Q07076	4	Anxa7	2.697	3.665	3.181	Annexin A7 OS=Mus musculus OX=10090 GN=Anxa7 PE=1 SV=2
		P08030	3	Aprt	2.694	0.729	1.7115	Adenine phosphoribosyltransferase OS=Mus musculus OX=10090 GN=Aprt PE=1 SV=2
		Q9JJZ4	1	Ube2j1	2.684	100	51.342	Ubiquitin-conjugating enzyme E2 J1 OS=Mus musculus OX=10090 GN=Ube2j1 PE=1 SV=2
		Q91YT7	1	Ythdf2	2.67	2.227	2.4485	YTH domain-containing family protein 2 OS=Mus musculus OX=10090 GN=Ythdf2 PE=1 SV=1
		P40240	1	Cd9	2.67	1.03	1.85	CD9 antigen OS=Mus musculus OX=10090 GN=Cd9 PE=1 SV=2
		Q60680	1	Chuk	2.667	100	51.3335	Inhibitor of nuclear factor kappa-B kinase subunit alpha OS=Mus musculus OX=10090 GN=Chuk PE=1 SV=1
		Q9D662	3	Sec23b	2.656	2.227	2.4415	Protein transport protein Sec23B OS=Mus musculus OX=10090 GN=Sec23b PE=1 SV=1
		P70280	1	Vamp7	2.649	0.677	1.663	Vesicle-associated membrane protein 7 OS=Mus musculus OX=10090 GN=Vamp7 PE=1 SV=1
		Q9DCL9	4	Paics	2.648	0.717	1.6825	Multifunctional protein ADE2 OS=Mus musculus OX=10090 GN=Paics PE=1 SV=4
		P10107	16	Anxa1	2.646	1.211	1.9285	Annexin A1 OS=Mus musculus OX=10090 GN=Anxa1 PE=1 SV=2
		Q80TV8	4	Clasp1	2.614	0.805	1.7095	CLIP-associating protein 1 OS=Mus musculus OX=10090 GN=Clasp1 PE=1 SV=2
		P52293	1	Kpna2	2.612	0.876	1.744	Importin subunit alpha-1 OS=Mus musculus OX=10090 GN=Kpna2 PE=1 SV=2
		P13020	14	Gsn	2.606	2.25	2.428	Gelsolin OS=Mus musculus OX=10090 GN=Gsn PE=1 SV=3
		Q8BND5	9	Qsox1	2.601	2.548	2.5745	Sulfhydryl oxidase 1 OS=Mus musculus OX=10090 GN=Qsox1 PE=1 SV=1
		Q99K85	12	Psat1	2.586	1.486	2.036	Phosphoserine aminotransferase OS=Mus musculus OX=10090 GN=Psat1 PE=1 SV=1
		Q8VEJ9	2	Vps4a	2.586	0.81	1.698	Vacuolar protein sorting-associated protein 4A OS=Mus musculus OX=10090 GN=Vps4a PE=1 SV=1
		Q9D964	2	Gatm	2.579	100	51.2895	Glycine amidinotransferase, mitochondrial OS=Mus musculus OX=10090 GN=Gatm PE=1 SV=1
		Q9DBR1	2	Xrn2	2.575	100	51.2875	5'-3' exoribonuclease 2 OS=Mus musculus OX=10090 GN=Xrn2 PE=1 SV=1
		O35639	12	Anxa3	2.57	2.253	2.4115	Annexin A3 OS=Mus musculus OX=10090 GN=Anxa3 PE=1 SV=4
		Q8BM72	3	Hspa13	2.563	1.187	1.875	Heat shock 70 kDa protein 13 OS=Mus musculus OX=10090 GN=Hspa13 PE=1 SV=1
		Q9Z0X1	7	Aifm1	2.559	1.555	2.057	Apoptosis-inducing factor 1, mitochondrial OS=Mus musculus OX=10090 GN=Aifm1 PE=1 SV=1
		Q9CQW1	5	Ykt6	2.558	1.52	2.039	Synaptobrevin homolog YKT6 OS=Mus musculus OX=10090 GN=Ykt6 PE=1 SV=1
		Q8BKX1	7	Baiap2	2.556	0.865	1.7105	Brain-specific angiogenesis inhibitor 1-associated protein 2 OS=Mus musculus OX=10090 GN=Baiap2 PE=1 SV=2
		Q00493	8	Cpe	2.552	0.906	1.729	Carboxypeptidase E OS=Mus musculus OX=10090 GN=Cpe PE=1 SV=2
		Q62465	9	Vat1	2.547	2.735	2.641	Synaptic vesicle membrane protein VAT-1 homolog OS=Mus musculus OX=10090 GN=Vat1 PE=1 SV=3
		P35441	13	Thbs1	2.545	2.282	2.4135	Thrombospondin-1 OS=Mus musculus OX=10090 GN=Thbs1 PE=1 SV=1
		Q9Z2W0	7	Dnpep	2.543	2.547	2.545	Aspartyl aminopeptidase OS=Mus musculus OX=10090 GN=Dnpep PE=1 SV=2
		O70252	3	Hmox2	2.535	1.406	1.9705	Heme oxygenase 2 OS=Mus musculus OX=10090 GN=Hmox2 PE=1 SV=1
		P16546	65	Sptan1	2.533	1.765	2.149	Spectrin alpha chain, non-erythrocytic 1 OS=Mus musculus OX=10090 GN=Sptan1 PE=1 SV=4
		P29416	5	Hexa	2.533	0.869	1.701	Beta-hexosaminidase subunit alpha OS=Mus musculus OX=10090 GN=Hexa PE=1 SV=2
		Q91ZJ5	10	Ugp2	2.521	2.05	2.2855	UTP--glucose-1-phosphate uridylyltransferase OS=Mus musculus OX=10090 GN=Ugp2 PE=1 SV=3
		P25785	4	Timp2	2.517	3.85	3.1835	Metalloproteinase inhibitor 2 OS=Mus musculus OX=10090 GN=Timp2 PE=1 SV=2
		P61924	2	Copz1	2.513	1.8	2.1565	Coatomer subunit zeta-1 OS=Mus musculus OX=10090 GN=Copz1 PE=1 SV=1
		P35505	2	Fah	2.507	2.287	2.397	Fumarylacetoacetase OS=Mus musculus OX=10090 GN=Fah PE=1 SV=2
		P58389	2	Ptpa	2.502	1.332	1.917	Serine/threonine-protein phosphatase 2A activator OS=Mus musculus OX=10090 GN=Ptpa PE=1 SV=1
		Q9CQ10	1	Chmp3	2.501	0.819	1.66	Charged multivesicular body protein 3 OS=Mus musculus OX=10090 GN=Chmp3 PE=1 SV=3
		Q9JHU9	7	Isyna1	2.5	2.913	2.7065	Inositol-3-phosphate synthase 1 OS=Mus musculus OX=10090 GN=Isyna1 PE=1 SV=1
		P62821	2	Rab1A	2.498	3.41	2.954	Ras-related protein Rab-1A OS=Mus musculus OX=10090 GN=Rab1A PE=1 SV=3
		Q11011	20	Npepps	2.498	2.328	2.413	Puromycin-sensitive aminopeptidase OS=Mus musculus OX=10090 GN=Npepps PE=1 SV=2
		Q9WVJ9	1	Efemp2	2.498	0.477	1.4875	EGF-containing fibulin-like extracellular matrix protein 2 OS=Mus musculus OX=10090 GN=Efemp2 PE=1 SV=1
		Q8K003	1	Tma7	2.493	6.426	4.4595	Translation machinery-associated protein 7 OS=Mus musculus OX=10090 GN=Tma7 PE=3 SV=1
		P59999	8	Arpc4	2.484	2.293	2.3885	Actin-related protein 2/3 complex subunit 4 OS=Mus musculus OX=10090 GN=Arpc4 PE=1 SV=3
		O54825	3	Bysl	2.483	0.384	1.4335	Bystin OS=Mus musculus OX=10090 GN=Bysl PE=1 SV=3
		Q99JF5	2	Mvd	2.481	3.778	3.1295	Diphosphomevalonate decarboxylase OS=Mus musculus OX=10090 GN=Mvd PE=1 SV=2
		P14685	9	Psmd3	2.476	3.034	2.755	26S proteasome non-ATPase regulatory subunit 3 OS=Mus musculus OX=10090 GN=Psmd3 PE=1 SV=3
		P57746	5	Atp6v1d	2.469	0.225	1.347	V-type proton ATPase subunit D OS=Mus musculus OX=10090 GN=Atp6v1d PE=1 SV=1
		Q9CQH7	2	Btf3l4	2.46	0.967	1.7135	Transcription factor BTF3 homolog 4 OS=Mus musculus OX=10090 GN=Btf3l4 PE=1 SV=1
		Q9DB29	1	Iah1	2.459	0.602	1.5305	Isoamyl acetate-hydrolyzing esterase 1 homolog OS=Mus musculus OX=10090 GN=Iah1 PE=1 SV=1
		P63094	1	Gnas	2.441	2.568	2.5045	Guanine nucleotide-binding protein G(s) subunit alpha isoforms short OS=Mus musculus OX=10090 GN=Gnas PE=1 SV=1
		E9Q912	5	Rap1gds1	2.431	1.472	1.9515	Rap1 GTPase-GDP dissociation stimulator 1 OS=Mus musculus OX=10090 GN=Rap1gds1 PE=2 SV=1
		Q9D281	1	Fam114a1	2.431	0.01	1.2205	Protein Noxp20 OS=Mus musculus OX=10090 GN=Fam114a1 PE=1 SV=1
		P56695	3	Wfs1	2.428	4.031	3.2295	Wolframin OS=Mus musculus OX=10090 GN=Wfs1 PE=1 SV=1
		P24472	7	Gsta4	2.414	3.214	2.814	Glutathione S-transferase A4 OS=Mus musculus OX=10090 GN=Gsta4 PE=1 SV=3
		P28654	4	Dcn	2.391	2.406	2.3985	Decorin OS=Mus musculus OX=10090 GN=Dcn PE=1 SV=1
		P53994	4	Rab2a	2.383	3.826	3.1045	Ras-related protein Rab-2A OS=Mus musculus OX=10090 GN=Rab2a PE=1 SV=1
		Q9JI75	4	Nqo2	2.366	2.533	2.4495	Ribosyldihydronicotinamide dehydrogenase [quinone] OS=Mus musculus OX=10090 GN=Nqo2 PE=1 SV=3
		P19096	48	Fasn	2.362	2.442	2.402	Fatty acid synthase OS=Mus musculus OX=10090 GN=Fasn PE=1 SV=2
		Q8VH51	2	Rbm39	2.357	100	51.1785	RNA-binding protein 39 OS=Mus musculus OX=10090 GN=Rbm39 PE=1 SV=2
		Q61598	17	Gdi2	2.355	2.023	2.189	Rab GDP dissociation inhibitor beta OS=Mus musculus OX=10090 GN=Gdi2 PE=1 SV=1
		O35682	1	Myadm	2.353	6.293	4.323	Myeloid-associated differentiation marker OS=Mus musculus OX=10090 GN=Myadm PE=1 SV=2
		Q9D0F9	12	Pgm1	2.352	2.142	2.247	Phosphoglucomutase-1 OS=Mus musculus OX=10090 GN=Pgm1 PE=1 SV=4
		Q3THW5	1	H2az2	2.35	1.93	2.14	Histone H2A.V OS=Mus musculus OX=10090 GN=H2az2 PE=1 SV=3
		Q08879	5	Fbln1	2.346	4.624	3.485	Fibulin-1 OS=Mus musculus OX=10090 GN=Fbln1 PE=1 SV=2
		Q922R8	11	Pdia6	2.342	2.524	2.433	Protein disulfide-isomerase A6 OS=Mus musculus OX=10090 GN=Pdia6 PE=1 SV=3
		P12032	2	Timp1	2.341	2.859	2.6	Metalloproteinase inhibitor 1 OS=Mus musculus OX=10090 GN=Timp1 PE=1 SV=2
		Q9D1Q6	2	Erp44	2.34	0.985	1.6625	Endoplasmic reticulum resident protein 44 OS=Mus musculus OX=10090 GN=Erp44 PE=1 SV=1
		Q64152	3	Btf3	2.339	0.347	1.343	Transcription factor BTF3 OS=Mus musculus OX=10090 GN=Btf3 PE=1 SV=3
		Q01405	4	Sec23a	2.338	2.242	2.29	Protein transport protein Sec23A OS=Mus musculus OX=10090 GN=Sec23a PE=1 SV=2
		Q8BHN3	1	Ganab	2.338	0.757	1.5475	Neutral alpha-glucosidase AB OS=Mus musculus OX=10090 GN=Ganab PE=1 SV=1
		P97372	3	Psme2	2.334	3.378	2.856	Proteasome activator complex subunit 2 OS=Mus musculus OX=10090 GN=Psme2 PE=1 SV=4
		P63254	1	Crip1	2.323	2.715	2.519	Cysteine-rich protein 1 OS=Mus musculus OX=10090 GN=Crip1 PE=1 SV=2
		Q8R5C5	1	Actr1b	2.319	7.118	4.7185	Beta-centractin OS=Mus musculus OX=10090 GN=Actr1b PE=1 SV=1
		O35643	7	Ap1b1	2.318	2.495	2.4065	AP-1 complex subunit beta-1 OS=Mus musculus OX=10090 GN=Ap1b1 PE=1 SV=2
		Q9CYN9	8	Atp6ap2	2.316	2.617	2.4665	Renin receptor OS=Mus musculus OX=10090 GN=Atp6ap2 PE=1 SV=2
		P52480	24	Pkm	2.313	1.015	1.664	Pyruvate kinase PKM OS=Mus musculus OX=10090 GN=Pkm PE=1 SV=4
		Q9EPR5	2	Sorcs2	2.308	7.645	4.9765	VPS10 domain-containing receptor SorCS2 OS=Mus musculus OX=10090 GN=Sorcs2 PE=1 SV=2
		Q9CZC8	4	Scrn1	2.305	0.729	1.517	Secernin-1 OS=Mus musculus OX=10090 GN=Scrn1 PE=1 SV=1
		P24270	5	Cat	2.302	3.313	2.8075	Catalase OS=Mus musculus OX=10090 GN=Cat PE=1 SV=4
		P27773	24	Pdia3	2.301	2.51	2.4055	Protein disulfide-isomerase A3 OS=Mus musculus OX=10090 GN=Pdia3 PE=1 SV=2
		P08121	48	Col3a1	2.295	4.7	3.4975	Collagen alpha-1(III) chain OS=Mus musculus OX=10090 GN=Col3a1 PE=1 SV=4
		P10852	2	Slc3a2	2.294	100	51.147	4F2 cell-surface antigen heavy chain OS=Mus musculus OX=10090 GN=Slc3a2 PE=1 SV=1
		P08003	17	Pdia4	2.291	3.064	2.6775	Protein disulfide-isomerase A4 OS=Mus musculus OX=10090 GN=Pdia4 PE=1 SV=3
		P08113	26	Hsp90b1	2.291	2.264	2.2775	Endoplasmin OS=Mus musculus OX=10090 GN=Hsp90b1 PE=1 SV=2
		P46664	8	Adss2	2.287	1.184	1.7355	Adenylosuccinate synthetase isozyme 2 OS=Mus musculus OX=10090 GN=Adss2 PE=1 SV=2
		Q8C1A5	8	Thop1	2.272	4.486	3.379	Thimet oligopeptidase OS=Mus musculus OX=10090 GN=Thop1 PE=1 SV=1
		Q8BZH4	1	Pogz	2.269	1.018	1.6435	Pogo transposable element with ZNF domain OS=Mus musculus OX=10090 GN=Pogz PE=1 SV=2
		O89023	6	Tpp1	2.264	2.181	2.2225	Tripeptidyl-peptidase 1 OS=Mus musculus OX=10090 GN=Tpp1 PE=1 SV=2
		O55131	9	Septin7	2.262	3.338	2.8	Septin-7 OS=Mus musculus OX=10090 GN=Septin7 PE=1 SV=1
		Q9Z1B5	1	Mad2l1	2.26	100	51.13	Mitotic spindle assembly checkpoint protein MAD2A OS=Mus musculus OX=10090 GN=Mad2l1 PE=1 SV=2
		P09671	1	Sod2	2.252	2.59	2.421	Superoxide dismutase [Mn], mitochondrial OS=Mus musculus OX=10090 GN=Sod2 PE=1 SV=3
		Q9D0W5	2	Ppil1	2.249	2.826	2.5375	Peptidyl-prolyl cis-trans isomerase-like 1 OS=Mus musculus OX=10090 GN=Ppil1 PE=1 SV=1
		Q9CQF3	5	Nudt21	2.243	2.102	2.1725	Cleavage and polyadenylation specificity factor subunit 5 OS=Mus musculus OX=10090 GN=Nudt21 PE=1 SV=1
		P16675	5	Ctsa	2.24	0.347	1.2935	Lysosomal protective protein OS=Mus musculus OX=10090 GN=Ctsa PE=1 SV=1
		Q9JL62	1	Gltp	2.239	0.691	1.465	Glycolipid transfer protein OS=Mus musculus OX=10090 GN=Gltp PE=1 SV=3
		Q9CWU4	2		2.23	1.19	1.71	UPF0690 protein C1orf52 homolog OS=Mus musculus OX=10090 PE=1 SV=1
		Q922U1	2	Prpf3	2.229	100	51.1145	U4/U6 small nuclear ribonucleoprotein Prp3 OS=Mus musculus OX=10090 GN=Prpf3 PE=1 SV=1
		A2BH40	2	Arid1a	2.229	1.447	1.838	AT-rich interactive domain-containing protein 1A OS=Mus musculus OX=10090 GN=Arid1a PE=1 SV=1
		P06869	6	Plau	2.228	1.241	1.7345	Urokinase-type plasminogen activator OS=Mus musculus OX=10090 GN=Plau PE=1 SV=1
		O08966	1	Slc22a1	2.227	100	51.1135	Solute carrier family 22 member 1 OS=Mus musculus OX=10090 GN=Slc22a1 PE=1 SV=2
		P35279	3	Rab6a	2.226	1.698	1.962	Ras-related protein Rab-6A OS=Mus musculus OX=10090 GN=Rab6a PE=1 SV=4
		P53810	5	Pitpna	2.223	3.53	2.8765	Phosphatidylinositol transfer protein alpha isoform OS=Mus musculus OX=10090 GN=Pitpna PE=1 SV=2
		P05064	15	Aldoa	2.222	2.417	2.3195	Fructose-bisphosphate aldolase A OS=Mus musculus OX=10090 GN=Aldoa PE=1 SV=2
		P99025	3	Gchfr	2.217	4.419	3.318	GTP cyclohydrolase 1 feedback regulatory protein OS=Mus musculus OX=10090 GN=Gchfr PE=1 SV=3
		P19157	8	Gstp1	2.212	2.177	2.1945	Glutathione S-transferase P 1 OS=Mus musculus OX=10090 GN=Gstp1 PE=1 SV=2
		Q60854	15	Serpinb6	2.212	1.585	1.8985	Serpin B6 OS=Mus musculus OX=10090 GN=Serpinb6 PE=1 SV=1
		Q8BIF0	1	Cd99l2	2.209	4.039	3.124	CD99 antigen-like protein 2 OS=Mus musculus OX=10090 GN=Cd99l2 PE=1 SV=1
		Q921M7	8	Cyrib	2.208	1.65	1.929	CYFIP-related Rac1 interactor B OS=Mus musculus OX=10090 GN=Cyrib PE=1 SV=1
		P24527	13	Lta4h	2.207	2.105	2.156	Leukotriene A-4 hydrolase OS=Mus musculus OX=10090 GN=Lta4h PE=1 SV=4
		Q8BNJ2	2	Adamts4	2.204	14.447	8.3255	A disintegrin and metalloproteinase with thrombospondin motifs 4 OS=Mus musculus OX=10090 GN=Adamts4 PE=2 SV=2
		Q01730	5	Rsu1	2.199	1.532	1.8655	Ras suppressor protein 1 OS=Mus musculus OX=10090 GN=Rsu1 PE=1 SV=3
		P63001	2	Rac1	2.195	3.4	2.7975	Ras-related C3 botulinum toxin substrate 1 OS=Mus musculus OX=10090 GN=Rac1 PE=1 SV=1
		Q99PP9	2	Trim16	2.187	3.498	2.8425	Tripartite motif-containing protein 16 OS=Mus musculus OX=10090 GN=Trim16 PE=1 SV=2
		Q3TIX9	2	Usp39	2.184	100	51.092	U4/U6.U5 tri-snRNP-associated protein 2 OS=Mus musculus OX=10090 GN=Usp39 PE=1 SV=2
		P19324	17	Serpinh1	2.179	1.133	1.656	Serpin H1 OS=Mus musculus OX=10090 GN=Serpinh1 PE=1 SV=3
		O55023	4	Impa1	2.177	4.064	3.1205	Inositol monophosphatase 1 OS=Mus musculus OX=10090 GN=Impa1 PE=1 SV=1
		Q7TSV4	6	Pgm2	2.174	2.247	2.2105	Phosphoglucomutase-2 OS=Mus musculus OX=10090 GN=Pgm2 PE=1 SV=1
		Q6URW6	1	Myh14	2.169	7.014	4.5915	Myosin-14 OS=Mus musculus OX=10090 GN=Myh14 PE=1 SV=1
		Q91V92	21	Acly	2.169	1.402	1.7855	ATP-citrate synthase OS=Mus musculus OX=10090 GN=Acly PE=1 SV=1
		Q9CSU0	2	Rprd1b	2.167	100	51.0835	Regulation of nuclear pre-mRNA domain-containing protein 1B OS=Mus musculus OX=10090 GN=Rprd1b PE=1 SV=2
		Q6P9S7	2	Galnt10	2.166	2.754	2.46	Polypeptide N-acetylgalactosaminyltransferase 10 OS=Mus musculus OX=10090 GN=Galnt10 PE=2 SV=1
		Q9CQ60	3	Pgls	2.163	3.818	2.9905	6-phosphogluconolactonase OS=Mus musculus OX=10090 GN=Pgls PE=1 SV=1
		O09131	8	Gsto1	2.157	2.527	2.342	Glutathione S-transferase omega-1 OS=Mus musculus OX=10090 GN=Gsto1 PE=1 SV=2
		P70362	5	Ufd1	2.143	0.833	1.488	Ubiquitin recognition factor in ER-associated degradation protein 1 OS=Mus musculus OX=10090 GN=Ufd1 PE=1 SV=2
		Q62351	5	Tfrc	2.139	2.086	2.1125	Transferrin receptor protein 1 OS=Mus musculus OX=10090 GN=Tfrc PE=1 SV=1
		P10404	1		2.135	1.909	2.022	MLV-related proviral Env polyprotein OS=Mus musculus OX=10090 PE=1 SV=3
		P15864	1	H1-2	2.133	1.961	2.047	Histone H1.2 OS=Mus musculus OX=10090 GN=H1-2 PE=1 SV=2
		P42208	11	Septin2	2.133	0.953	1.543	Septin-2 OS=Mus musculus OX=10090 GN=Septin2 PE=1 SV=2
		Q8BKC5	13	Ipo5	2.122	1.029	1.5755	Importin-5 OS=Mus musculus OX=10090 GN=Ipo5 PE=1 SV=3
		Q9JHW2	3	Nit2	2.121	0.81	1.4655	Omega-amidase NIT2 OS=Mus musculus OX=10090 GN=Nit2 PE=1 SV=1
		Q3UDE2	4	Ttll12	2.119	1.172	1.6455	Tubulin--tyrosine ligase-like protein 12 OS=Mus musculus OX=10090 GN=Ttll12 PE=1 SV=1
		Q99LF4	4	Rtcb	2.119	1.112	1.6155	RNA-splicing ligase RtcB homolog OS=Mus musculus OX=10090 GN=Rtcb PE=1 SV=1
		Q9D0M1	3	Prpsap1	2.118	0.21	1.164	Phosphoribosyl pyrophosphate synthase-associated protein 1 OS=Mus musculus OX=10090 GN=Prpsap1 PE=1 SV=1
		Q9D868	1	Ppih	2.113	3.852	2.9825	Peptidyl-prolyl cis-trans isomerase H OS=Mus musculus OX=10090 GN=Ppih PE=1 SV=1
		Q3U2P1	4	Sec24a	2.11	2.178	2.144	Protein transport protein Sec24A OS=Mus musculus OX=10090 GN=Sec24a PE=1 SV=1
		Q7TMY8	1	Huwe1	2.109	100	51.0545	E3 ubiquitin-protein ligase HUWE1 OS=Mus musculus OX=10090 GN=Huwe1 PE=1 SV=5
		Q9JMH9	6	Myo18a	2.108	1.305	1.7065	Unconventional myosin-XVIIIa OS=Mus musculus OX=10090 GN=Myo18a PE=1 SV=2
		Q9JKF1	42	Iqgap1	2.107	2.382	2.2445	Ras GTPase-activating-like protein IQGAP1 OS=Mus musculus OX=10090 GN=Iqgap1 PE=1 SV=2
		Q9JJI8	4	Rpl38	2.106	0.958	1.532	60S ribosomal protein L38 OS=Mus musculus OX=10090 GN=Rpl38 PE=1 SV=3
		Q61187	3	Tsg101	2.105	2.081	2.093	Tumor susceptibility gene 101 protein OS=Mus musculus OX=10090 GN=Tsg101 PE=1 SV=2
		Q8CGB6	2	Tns2	2.103	3.185	2.644	Tensin-2 OS=Mus musculus OX=10090 GN=Tns2 PE=1 SV=1
		P02463	7	Col4a1	2.103	3.035	2.569	Collagen alpha-1(IV) chain OS=Mus musculus OX=10090 GN=Col4a1 PE=1 SV=4
		Q3V1G4	8	Olfml2b	2.102	1.321	1.7115	Olfactomedin-like protein 2B OS=Mus musculus OX=10090 GN=Olfml2b PE=1 SV=2
		Q9CPX6	3	Atg3	2.098	0.834	1.466	Ubiquitin-like-conjugating enzyme ATG3 OS=Mus musculus OX=10090 GN=Atg3 PE=1 SV=1
		P14869	9	Rplp0	2.096	1.999	2.0475	60S acidic ribosomal protein P0 OS=Mus musculus OX=10090 GN=Rplp0 PE=1 SV=3
		Q9WUM4	4	Coro1c	2.093	0.739	1.416	Coronin-1C OS=Mus musculus OX=10090 GN=Coro1c PE=1 SV=2
		Q9CXY6	5	Ilf2	2.085	3.009	2.547	Interleukin enhancer-binding factor 2 OS=Mus musculus OX=10090 GN=Ilf2 PE=1 SV=1
		Q9EPC1	5	Parva	2.084	3.63	2.857	Alpha-parvin OS=Mus musculus OX=10090 GN=Parva PE=1 SV=1
		Q9D154	9	Serpinb1a	2.084	2.367	2.2255	Leukocyte elastase inhibitor A OS=Mus musculus OX=10090 GN=Serpinb1a PE=1 SV=1
		Q9DCC4	2	Pycr3	2.083	16.14	9.1115	Pyrroline-5-carboxylate reductase 3 OS=Mus musculus OX=10090 GN=Pycr3 PE=1 SV=2
		Q61576	13	Fkbp10	2.083	3.4	2.7415	Peptidyl-prolyl cis-trans isomerase FKBP10 OS=Mus musculus OX=10090 GN=Fkbp10 PE=1 SV=2
		Q02257	2	Jup	2.081	1.929	2.005	Junction plakoglobin OS=Mus musculus OX=10090 GN=Jup PE=1 SV=3
		Q66K08	4	Cilp	2.078	2.833	2.4555	Cartilage intermediate layer protein 1 OS=Mus musculus OX=10090 GN=Cilp PE=1 SV=1
		Q04447	7	Ckb	2.075	1.462	1.7685	Creatine kinase B-type OS=Mus musculus OX=10090 GN=Ckb PE=1 SV=1
		Q9JII6	12	Akr1a1	2.075	1.362	1.7185	Aldo-keto reductase family 1 member A1 OS=Mus musculus OX=10090 GN=Akr1a1 PE=1 SV=3
		Q9EPU4	1	Cpsf1	2.07	0.921	1.4955	Cleavage and polyadenylation specificity factor subunit 1 OS=Mus musculus OX=10090 GN=Cpsf1 PE=1 SV=1
		P53690	3	Mmp14	2.068	1.867	1.9675	Matrix metalloproteinase-14 OS=Mus musculus OX=10090 GN=Mmp14 PE=2 SV=3
		Q99KR3	4	Lactb2	2.067	1.774	1.9205	Endoribonuclease LACTB2 OS=Mus musculus OX=10090 GN=Lactb2 PE=1 SV=1
		P00375	2	Dhfr	2.066	0.696	1.381	Dihydrofolate reductase OS=Mus musculus OX=10090 GN=Dhfr PE=1 SV=3
		Q9CR09	1	Ufc1	2.065	2.558	2.3115	Ubiquitin-fold modifier-conjugating enzyme 1 OS=Mus musculus OX=10090 GN=Ufc1 PE=1 SV=1
		P26041	19	Msn	2.065	1.948	2.0065	Moesin OS=Mus musculus OX=10090 GN=Msn PE=1 SV=3
		O35343	2	Kpna4	2.065	1.892	1.9785	Importin subunit alpha-3 OS=Mus musculus OX=10090 GN=Kpna4 PE=1 SV=1
		Q61249	4	Igbp1	2.055	0.681	1.368	Immunoglobulin-binding protein 1 OS=Mus musculus OX=10090 GN=Igbp1 PE=1 SV=1
		Q64727	47	Vcl	2.052	2.281	2.1665	Vinculin OS=Mus musculus OX=10090 GN=Vcl PE=1 SV=4
		Q99JY9	10	Actr3	2.048	2.627	2.3375	Actin-related protein 3 OS=Mus musculus OX=10090 GN=Actr3 PE=1 SV=3
		Q08761	1	Pros1	2.047	3.458	2.7525	Vitamin K-dependent protein S OS=Mus musculus OX=10090 GN=Pros1 PE=2 SV=1
		Q99KQ4	7	Nampt	2.042	2.571	2.3065	Nicotinamide phosphoribosyltransferase OS=Mus musculus OX=10090 GN=Nampt PE=1 SV=1
		Q62348	4	Tsn	2.038	1.601	1.8195	Translin OS=Mus musculus OX=10090 GN=Tsn PE=1 SV=1
		Q5XJY5	9	Arcn1	2.036	2.231	2.1335	Coatomer subunit delta OS=Mus musculus OX=10090 GN=Arcn1 PE=1 SV=2
		P48758	2	Cbr1	2.032	0.246	1.139	Carbonyl reductase [NADPH] 1 OS=Mus musculus OX=10090 GN=Cbr1 PE=1 SV=3
		P17182	15	Eno1	2.031	1.875	1.953	Alpha-enolase OS=Mus musculus OX=10090 GN=Eno1 PE=1 SV=3
		Q61335	1	Bcap31	2.028	2.767	2.3975	B-cell receptor-associated protein 31 OS=Mus musculus OX=10090 GN=Bcap31 PE=1 SV=4
		Q99M28	1	Rnps1	2.025	2.423	2.224	RNA-binding protein with serine-rich domain 1 OS=Mus musculus OX=10090 GN=Rnps1 PE=1 SV=1
		P05132	3	Prkaca	2.023	2.424	2.2235	cAMP-dependent protein kinase catalytic subunit alpha OS=Mus musculus OX=10090 GN=Prkaca PE=1 SV=3
		Q61001	8	Lama5	2.021	1.794	1.9075	Laminin subunit alpha-5 OS=Mus musculus OX=10090 GN=Lama5 PE=1 SV=4
		Q99JI6	3	Rap1b	2.016	1.283	1.6495	Ras-related protein Rap-1b OS=Mus musculus OX=10090 GN=Rap1b PE=1 SV=2
		Q99J77	3	Nans	2.016	0.647	1.3315	Sialic acid synthase OS=Mus musculus OX=10090 GN=Nans PE=1 SV=1
		P06745	14	Gpi	2.012	2.476	2.244	Glucose-6-phosphate isomerase OS=Mus musculus OX=10090 GN=Gpi PE=1 SV=4
		Q9EQK5	11	Mvp	2.011	1.747	1.879	Major vault protein OS=Mus musculus OX=10090 GN=Mvp PE=1 SV=4
		Q9WVA3	3	Bub3	2.01	1.793	1.9015	Mitotic checkpoint protein BUB3 OS=Mus musculus OX=10090 GN=Bub3 PE=1 SV=2
		P06909	3	Cfh	2.001	2.303	2.152	Complement factor H OS=Mus musculus OX=10090 GN=Cfh PE=1 SV=2
		Q80Y81	1	Elac2	1.999	1.755	1.877	Zinc phosphodiesterase ELAC protein 2 OS=Mus musculus OX=10090 GN=Elac2 PE=1 SV=1
		Q6KCD5	2	Nipbl	1.998	3.24	2.619	Nipped-B-like protein OS=Mus musculus OX=10090 GN=Nipbl PE=1 SV=1
		P06151	13	Ldha	1.998	2.874	2.436	L-lactate dehydrogenase A chain OS=Mus musculus OX=10090 GN=Ldha PE=1 SV=3
		Q8CI94	8	Pygb	1.995	0.988	1.4915	Glycogen phosphorylase, brain form OS=Mus musculus OX=10090 GN=Pygb PE=1 SV=3
		Q9WTI7	5	Myo1c	1.994	1.347	1.6705	Unconventional myosin-Ic OS=Mus musculus OX=10090 GN=Myo1c PE=1 SV=2
		Q8BFR4	4	Gns	1.994	0.855	1.4245	N-acetylglucosamine-6-sulfatase OS=Mus musculus OX=10090 GN=Gns PE=1 SV=1
		Q64437	1	Adh7	1.993	3.929	2.961	All-trans-retinol dehydrogenase [NAD(+)] ADH7 OS=Mus musculus OX=10090 GN=Adh7 PE=2 SV=2
		Q640N1	16	Aebp1	1.989	3.133	2.561	Adipocyte enhancer-binding protein 1 OS=Mus musculus OX=10090 GN=Aebp1 PE=1 SV=1
		Q62433	4	Ndrg1	1.987	4.437	3.212	Protein NDRG1 OS=Mus musculus OX=10090 GN=Ndrg1 PE=1 SV=1
		P06797	5	Ctsl	1.986	2.733	2.3595	Procathepsin L OS=Mus musculus OX=10090 GN=Ctsl PE=1 SV=2
		Q3TKT4	2	Smarca4	1.986	0.657	1.3215	Transcription activator BRG1 OS=Mus musculus OX=10090 GN=Smarca4 PE=1 SV=1
		O08810	3	Eftud2	1.982	100	50.991	116 kDa U5 small nuclear ribonucleoprotein component OS=Mus musculus OX=10090 GN=Eftud2 PE=1 SV=1
		P61087	5	Ube2k	1.979	2.791	2.385	Ubiquitin-conjugating enzyme E2 K OS=Mus musculus OX=10090 GN=Ube2k PE=1 SV=3
		P09103	24	P4hb	1.978	1.687	1.8325	Protein disulfide-isomerase OS=Mus musculus OX=10090 GN=P4hb PE=1 SV=2
		Q61781	1	Krt14	1.977	100	50.9885	Keratin, type I cytoskeletal 14 OS=Mus musculus OX=10090 GN=Krt14 PE=1 SV=2
		P97449	5	Anpep	1.975	1.342	1.6585	Aminopeptidase N OS=Mus musculus OX=10090 GN=Anpep PE=1 SV=4
		Q6P9Q6	1	Fkbp15	1.975	0.25	1.1125	FK506-binding protein 15 OS=Mus musculus OX=10090 GN=Fkbp15 PE=1 SV=2
		Q922V4	2	Plrg1	1.973	2.12	2.0465	Pleiotropic regulator 1 OS=Mus musculus OX=10090 GN=Plrg1 PE=1 SV=1
		P84091	4	Ap2m1	1.97	4.206	3.088	AP-2 complex subunit mu OS=Mus musculus OX=10090 GN=Ap2m1 PE=1 SV=1
		P60122	9	Ruvbl1	1.969	1.378	1.6735	RuvB-like 1 OS=Mus musculus OX=10090 GN=Ruvbl1 PE=1 SV=1
		P07146	1	Prss2	1.968	24.788	13.378	Anionic trypsin-2 OS=Mus musculus OX=10090 GN=Prss2 PE=1 SV=1
		P45377	6	Akr1b8	1.967	2.542	2.2545	Aldose reductase-related protein 2 OS=Mus musculus OX=10090 GN=Akr1b8 PE=1 SV=2
		Q62059	13	Vcan	1.965	1.542	1.7535	Versican core protein OS=Mus musculus OX=10090 GN=Vcan PE=1 SV=2
		P63073	2	Eif4e	1.962	100	50.981	Eukaryotic translation initiation factor 4E OS=Mus musculus OX=10090 GN=Eif4e PE=1 SV=1
		Q9WTR5	5	Cdh13	1.96	5.175	3.5675	Cadherin-13 OS=Mus musculus OX=10090 GN=Cdh13 PE=1 SV=2
		Q02248	8	Ctnnb1	1.958	0.719	1.3385	Catenin beta-1 OS=Mus musculus OX=10090 GN=Ctnnb1 PE=1 SV=1
		Q3B7Z2	6	Osbp	1.952	3.631	2.7915	Oxysterol-binding protein 1 OS=Mus musculus OX=10090 GN=Osbp PE=1 SV=3
		P37889	7	Fbln2	1.951	1.325	1.638	Fibulin-2 OS=Mus musculus OX=10090 GN=Fbln2 PE=1 SV=2
		P02469	10	Lamb1	1.948	2.965	2.4565	Laminin subunit beta-1 OS=Mus musculus OX=10090 GN=Lamb1 PE=1 SV=3
		P43276	4	H1-5	1.944	5.353	3.6485	Histone H1.5 OS=Mus musculus OX=10090 GN=H1-5 PE=1 SV=2
		Q61553	9	Fscn1	1.944	1.365	1.6545	Fascin OS=Mus musculus OX=10090 GN=Fscn1 PE=1 SV=4
		Q99LJ0	1	Cttnbp2nl	1.936	4.637	3.2865	CTTNBP2 N-terminal-like protein OS=Mus musculus OX=10090 GN=Cttnbp2nl PE=1 SV=1
		P61971	1	Nutf2	1.935	3.359	2.647	Nuclear transport factor 2 OS=Mus musculus OX=10090 GN=Nutf2 PE=1 SV=1
		Q9JIF7	10	Copb1	1.931	3.324	2.6275	Coatomer subunit beta OS=Mus musculus OX=10090 GN=Copb1 PE=1 SV=1
		P21550	10	Eno3	1.931	1.544	1.7375	Beta-enolase OS=Mus musculus OX=10090 GN=Eno3 PE=1 SV=3
		Q8CG71	1	P3h2	1.93	2.626	2.278	Prolyl 3-hydroxylase 2 OS=Mus musculus OX=10090 GN=P3h2 PE=1 SV=1
		E9Q1P8	1	Irf2bp2	1.929	0.76	1.3445	Interferon regulatory factor 2-binding protein 2 OS=Mus musculus OX=10090 GN=Irf2bp2 PE=1 SV=1
		Q9D898	1	Arpc5l	1.925	0.847	1.386	Actin-related protein 2/3 complex subunit 5-like protein OS=Mus musculus OX=10090 GN=Arpc5l PE=1 SV=1
		Q91VH2	3	Snx9	1.924	1.159	1.5415	Sorting nexin-9 OS=Mus musculus OX=10090 GN=Snx9 PE=1 SV=1
		P09535	1	Igf2	1.923	100	50.9615	Insulin-like growth factor II OS=Mus musculus OX=10090 GN=Igf2 PE=1 SV=1
		Q63829	1	Commd3	1.921	2.552	2.2365	COMM domain-containing protein 3 OS=Mus musculus OX=10090 GN=Commd3 PE=1 SV=1
		P14152	6	Mdh1	1.921	2.242	2.0815	Malate dehydrogenase, cytoplasmic OS=Mus musculus OX=10090 GN=Mdh1 PE=1 SV=3
		O08553	14	Dpysl2	1.915	3.085	2.5	Dihydropyrimidinase-related protein 2 OS=Mus musculus OX=10090 GN=Dpysl2 PE=1 SV=2
		A2A935	1	Prdm16	1.914	1.7	1.807	Histone-lysine N-methyltransferase PRDM16 OS=Mus musculus OX=10090 GN=Prdm16 PE=1 SV=1
		Q9DCD0	10	Pgd	1.913	2.362	2.1375	6-phosphogluconate dehydrogenase, decarboxylating OS=Mus musculus OX=10090 GN=Pgd PE=1 SV=3
		Q06138	5	Cab39	1.913	1.833	1.873	Calcium-binding protein 39 OS=Mus musculus OX=10090 GN=Cab39 PE=1 SV=2
		P62315	5	Snrpd1	1.908	2.146	2.027	Small nuclear ribonucleoprotein Sm D1 OS=Mus musculus OX=10090 GN=Snrpd1 PE=1 SV=1
		Q60875	3	Arhgef2	1.907	1.652	1.7795	Rho guanine nucleotide exchange factor 2 OS=Mus musculus OX=10090 GN=Arhgef2 PE=1 SV=4
		Q9JKK7	1	Tmod2	1.906	3.338	2.622	Tropomodulin-2 OS=Mus musculus OX=10090 GN=Tmod2 PE=1 SV=2
		P97314	3	Csrp2	1.905	3.515	2.71	Cysteine and glycine-rich protein 2 OS=Mus musculus OX=10090 GN=Csrp2 PE=1 SV=3
		Q8VHX6	35	Flnc	1.905	1.927	1.916	Filamin-C OS=Mus musculus OX=10090 GN=Flnc PE=1 SV=3
		Q64105	5	Spr	1.905	1.438	1.6715	Sepiapterin reductase OS=Mus musculus OX=10090 GN=Spr PE=1 SV=1
		Q9CQE8	3	RTRAF	1.904	3.019	2.4615	RNA transcription, translation and transport factor protein OS=Mus musculus OX=10090 GN=RTRAF PE=1 SV=1
		P10649	6	Gstm1	1.901	2.359	2.13	Glutathione S-transferase Mu 1 OS=Mus musculus OX=10090 GN=Gstm1 PE=1 SV=2
		Q9WUL7	4	Arl3	1.899	1.012	1.4555	ADP-ribosylation factor-like protein 3 OS=Mus musculus OX=10090 GN=Arl3 PE=1 SV=1
		Q9R118	5	Htra1	1.899	0.964	1.4315	Serine protease HTRA1 OS=Mus musculus OX=10090 GN=Htra1 PE=1 SV=2
		Q8BYA0	1	Tbcd	1.89	100	50.945	Tubulin-specific chaperone D OS=Mus musculus OX=10090 GN=Tbcd PE=1 SV=1
		Q8VDJ3	10	Hdlbp	1.89	1.588	1.739	Vigilin OS=Mus musculus OX=10090 GN=Hdlbp PE=1 SV=1
		Q8CG48	1	Smc2	1.887	8.118	5.0025	Structural maintenance of chromosomes protein 2 OS=Mus musculus OX=10090 GN=Smc2 PE=1 SV=2
		P49722	8	Psma2	1.886	0.89	1.388	Proteasome subunit alpha type-2 OS=Mus musculus OX=10090 GN=Psma2 PE=1 SV=3
		P16858	13	Gapdh	1.882	2.655	2.2685	Glyceraldehyde-3-phosphate dehydrogenase OS=Mus musculus OX=10090 GN=Gapdh PE=1 SV=2
		Q8R1F1	15	Niban2	1.882	2.243	2.0625	Protein Niban 2 OS=Mus musculus OX=10090 GN=Niban2 PE=1 SV=2
		Q64669	5	Nqo1	1.881	3.355	2.618	NAD(P)H dehydrogenase [quinone] 1 OS=Mus musculus OX=10090 GN=Nqo1 PE=1 SV=3
		P32921	2	Wars1	1.881	0.902	1.3915	Tryptophan--tRNA ligase, cytoplasmic OS=Mus musculus OX=10090 GN=Wars1 PE=1 SV=2
		Q9QYB1	9	Clic4	1.88	1.865	1.8725	Chloride intracellular channel protein 4 OS=Mus musculus OX=10090 GN=Clic4 PE=1 SV=3
		P47757	6	Capzb	1.875	2.509	2.192	F-actin-capping protein subunit beta OS=Mus musculus OX=10090 GN=Capzb PE=1 SV=3
		Q9DAR7	6	Dcps	1.874	2.57	2.222	m7GpppX diphosphatase OS=Mus musculus OX=10090 GN=Dcps PE=1 SV=1
		Q6RHR9	1	Magi1	1.874	1.154	1.514	Membrane-associated guanylate kinase, WW and PDZ domain-containing protein 1 OS=Mus musculus OX=10090 GN=Magi1 PE=1 SV=1
		Q8BGG9	1	Acnat2	1.866	2.69	2.278	Acyl-coenzyme A amino acid N-acyltransferase 2 OS=Mus musculus OX=10090 GN=Acnat2 PE=1 SV=1
		Q91VR7	1	Map1lc3a	1.866	2.336	2.101	Microtubule-associated proteins 1A/1B light chain 3A OS=Mus musculus OX=10090 GN=Map1lc3a PE=1 SV=1
		Q80X90	70	Flnb	1.864	2.163	2.0135	Filamin-B OS=Mus musculus OX=10090 GN=Flnb PE=1 SV=3
		Q9R060	1	Nubp1	1.857	100	50.9285	Cytosolic Fe-S cluster assembly factor NUBP1 OS=Mus musculus OX=10090 GN=Nubp1 PE=1 SV=1
		P57780	28	Actn4	1.857	2.991	2.424	Alpha-actinin-4 OS=Mus musculus OX=10090 GN=Actn4 PE=1 SV=1
		P42125	2	Eci1	1.856	100	50.928	Enoyl-CoA delta isomerase 1, mitochondrial OS=Mus musculus OX=10090 GN=Eci1 PE=1 SV=2
		Q9D1C8	3	Vps28	1.856	1.138	1.497	Vacuolar protein sorting-associated protein 28 homolog OS=Mus musculus OX=10090 GN=Vps28 PE=1 SV=1
		G5E829	6	Atp2b1	1.855	0.88	1.3675	Plasma membrane calcium-transporting ATPase 1 OS=Mus musculus OX=10090 GN=Atp2b1 PE=1 SV=1
		O88990	1	Actn3	1.854	1.098	1.476	Alpha-actinin-3 OS=Mus musculus OX=10090 GN=Actn3 PE=2 SV=1
		Q99K51	25	Pls3	1.85	2.419	2.1345	Plastin-3 OS=Mus musculus OX=10090 GN=Pls3 PE=1 SV=3
		P53026	7	Rpl10a	1.847	3.024	2.4355	60S ribosomal protein L10a OS=Mus musculus OX=10090 GN=Rpl10a PE=1 SV=3
		P43274	2	H1-4	1.844	2.316	2.08	Histone H1.4 OS=Mus musculus OX=10090 GN=H1-4 PE=1 SV=2
		Q78JW9	3	Ubfd1	1.839	2.617	2.228	Ubiquitin domain-containing protein UBFD1 OS=Mus musculus OX=10090 GN=Ubfd1 PE=1 SV=2
		Q9DBG3	9	Ap2b1	1.837	1.527	1.682	AP-2 complex subunit beta OS=Mus musculus OX=10090 GN=Ap2b1 PE=1 SV=1
		Q9WV80	6	Snx1	1.837	0.899	1.368	Sorting nexin-1 OS=Mus musculus OX=10090 GN=Snx1 PE=1 SV=1
		Q91YR9	8	Ptgr1	1.836	2.113	1.9745	Prostaglandin reductase 1 OS=Mus musculus OX=10090 GN=Ptgr1 PE=1 SV=2
		Q8BT60	1	Cpne3	1.835	100	50.9175	Copine-3 OS=Mus musculus OX=10090 GN=Cpne3 PE=1 SV=2
		Q76MZ3	14	Ppp2r1a	1.833	1.983	1.908	Serine/threonine-protein phosphatase 2A 65 kDa regulatory subunit A alpha isoform OS=Mus musculus OX=10090 GN=Ppp2r1a PE=1 SV=3
		Q8VHY0	21	Cspg4	1.832	2.032	1.932	Chondroitin sulfate proteoglycan 4 OS=Mus musculus OX=10090 GN=Cspg4 PE=1 SV=3
		Q63844	3	Mapk3	1.827	5.012	3.4195	Mitogen-activated protein kinase 3 OS=Mus musculus OX=10090 GN=Mapk3 PE=1 SV=5
		Q9QXZ0	9	Macf1	1.827	1.603	1.715	Microtubule-actin cross-linking factor 1 OS=Mus musculus OX=10090 GN=Macf1 PE=1 SV=2
		Q9CRB6	7	Tppp3	1.826	2.937	2.3815	Tubulin polymerization-promoting protein family member 3 OS=Mus musculus OX=10090 GN=Tppp3 PE=1 SV=1
		P10518	5	Alad	1.825	1.714	1.7695	Delta-aminolevulinic acid dehydratase OS=Mus musculus OX=10090 GN=Alad PE=1 SV=1
		P24452	5	Capg	1.823	2.401	2.112	Macrophage-capping protein OS=Mus musculus OX=10090 GN=Capg PE=1 SV=2
		Q921H8	3	Acaa1a	1.822	4.784	3.303	3-ketoacyl-CoA thiolase A, peroxisomal OS=Mus musculus OX=10090 GN=Acaa1a PE=1 SV=1
		Q8CDN6	7	Txnl1	1.82	1.965	1.8925	Thioredoxin-like protein 1 OS=Mus musculus OX=10090 GN=Txnl1 PE=1 SV=3
		O08808	4	Diaph1	1.819	0.998	1.4085	Protein diaphanous homolog 1 OS=Mus musculus OX=10090 GN=Diaph1 PE=1 SV=1
		Q3TXS7	16	Psmd1	1.818	1.383	1.6005	26S proteasome non-ATPase regulatory subunit 1 OS=Mus musculus OX=10090 GN=Psmd1 PE=1 SV=1
		Q7TPR4	23	Actn1	1.815	2.328	2.0715	Alpha-actinin-1 OS=Mus musculus OX=10090 GN=Actn1 PE=1 SV=1
		P27048	3	Snrpb	1.815	1.372	1.5935	Small nuclear ribonucleoprotein-associated protein B OS=Mus musculus OX=10090 GN=Snrpb PE=1 SV=1
		Q9WVK4	18	Ehd1	1.811	1.461	1.636	EH domain-containing protein 1 OS=Mus musculus OX=10090 GN=Ehd1 PE=1 SV=1
		P15535	2	B4galt1	1.811	0.684	1.2475	Beta-1,4-galactosyltransferase 1 OS=Mus musculus OX=10090 GN=B4galt1 PE=1 SV=1
		Q8K3X4	3	Irf2bpl	1.81	1.966	1.888	Probable E3 ubiquitin-protein ligase IRF2BPL OS=Mus musculus OX=10090 GN=Irf2bpl PE=1 SV=1
		P61982	3	Ywhag	1.806	1.982	1.894	14-3-3 protein gamma OS=Mus musculus OX=10090 GN=Ywhag PE=1 SV=2
		Q8K4B0	2	Mta1	1.806	0.671	1.2385	Metastasis-associated protein MTA1 OS=Mus musculus OX=10090 GN=Mta1 PE=1 SV=1
		Q9Z0L8	2	Ggh	1.802	0.851	1.3265	Gamma-glutamyl hydrolase OS=Mus musculus OX=10090 GN=Ggh PE=1 SV=2
		P62301	4	Rps13	1.801	1.033	1.417	40S ribosomal protein S13 OS=Mus musculus OX=10090 GN=Rps13 PE=1 SV=2
		Q9EPL2	7	Clstn1	1.8	3.313	2.5565	Calsyntenin-1 OS=Mus musculus OX=10090 GN=Clstn1 PE=1 SV=1
		P98063	7	Bmp1	1.796	1.83	1.813	Bone morphogenetic protein 1 OS=Mus musculus OX=10090 GN=Bmp1 PE=1 SV=2
		Q3TCN2	1	Plbd2	1.794	2.456	2.125	Putative phospholipase B-like 2 OS=Mus musculus OX=10090 GN=Plbd2 PE=1 SV=2
		P35979	3	Rpl12	1.793	2.377	2.085	60S ribosomal protein L12 OS=Mus musculus OX=10090 GN=Rpl12 PE=1 SV=2
		Q8R422	3	Cd109	1.792	1.421	1.6065	CD109 antigen OS=Mus musculus OX=10090 GN=Cd109 PE=1 SV=1
		P05063	1	Aldoc	1.791	1.764	1.7775	Fructose-bisphosphate aldolase C OS=Mus musculus OX=10090 GN=Aldoc PE=1 SV=4
		O35136	1	Ncam2	1.79	2.448	2.119	Neural cell adhesion molecule 2 OS=Mus musculus OX=10090 GN=Ncam2 PE=1 SV=1
		P62874	3	Gnb1	1.79	0.245	1.0175	Guanine nucleotide-binding protein G(I)/G(S)/G(T) subunit beta-1 OS=Mus musculus OX=10090 GN=Gnb1 PE=1 SV=3
		Q62188	13	Dpysl3	1.789	2.041	1.915	Dihydropyrimidinase-related protein 3 OS=Mus musculus OX=10090 GN=Dpysl3 PE=1 SV=1
		Q93092	6	Taldo1	1.785	0.947	1.366	Transaldolase OS=Mus musculus OX=10090 GN=Taldo1 PE=1 SV=2
		P62320	2	Snrpd3	1.784	0.883	1.3335	Small nuclear ribonucleoprotein Sm D3 OS=Mus musculus OX=10090 GN=Snrpd3 PE=1 SV=1
		P62743	2	Ap2s1	1.784	0.738	1.261	AP-2 complex subunit sigma OS=Mus musculus OX=10090 GN=Ap2s1 PE=1 SV=1
		Q99KK7	10	Dpp3	1.782	2.169	1.9755	Dipeptidyl peptidase 3 OS=Mus musculus OX=10090 GN=Dpp3 PE=1 SV=2
		P97447	1	Fhl1	1.775	2.242	2.0085	Four and a half LIM domains protein 1 OS=Mus musculus OX=10090 GN=Fhl1 PE=1 SV=3
		P21956	7	Mfge8	1.775	1.771	1.773	Lactadherin OS=Mus musculus OX=10090 GN=Mfge8 PE=1 SV=3
		Q61735	1	Cd47	1.775	1.225	1.5	Leukocyte surface antigen CD47 OS=Mus musculus OX=10090 GN=Cd47 PE=1 SV=2
		P08122	15	Col4a2	1.773	3.692	2.7325	Collagen alpha-2(IV) chain OS=Mus musculus OX=10090 GN=Col4a2 PE=1 SV=4
		P23492	10	Pnp	1.772	0.904	1.338	Purine nucleoside phosphorylase OS=Mus musculus OX=10090 GN=Pnp PE=1 SV=2
		Q91VC3	1	Eif4a3	1.771	1.141	1.456	Eukaryotic initiation factor 4A-III OS=Mus musculus OX=10090 GN=Eif4a3 PE=1 SV=3
		Q8K354	5	Cbr3	1.769	1.281	1.525	Carbonyl reductase [NADPH] 3 OS=Mus musculus OX=10090 GN=Cbr3 PE=1 SV=1
		O55142	1	Rpl35a	1.763	100	50.8815	60S ribosomal protein L35a OS=Mus musculus OX=10090 GN=Rpl35a PE=1 SV=2
		P34152	7	Ptk2	1.762	1.692	1.727	Focal adhesion kinase 1 OS=Mus musculus OX=10090 GN=Ptk2 PE=1 SV=4
		E9QAT4	4	Sec16a	1.762	1.046	1.404	Protein transport protein Sec16A OS=Mus musculus OX=10090 GN=Sec16a PE=1 SV=1
		Q9DBJ1	10	Pgam1	1.761	2.144	1.9525	Phosphoglycerate mutase 1 OS=Mus musculus OX=10090 GN=Pgam1 PE=1 SV=3
		Q9D8U8	4	Snx5	1.761	1.535	1.648	Sorting nexin-5 OS=Mus musculus OX=10090 GN=Snx5 PE=1 SV=1
		Q99KP6	8	Prpf19	1.76	2.107	1.9335	Pre-mRNA-processing factor 19 OS=Mus musculus OX=10090 GN=Prpf19 PE=1 SV=1
		Q8BTM8	72	Flna	1.759	2.321	2.04	Filamin-A OS=Mus musculus OX=10090 GN=Flna PE=1 SV=5
		P23881	1	Tcea3	1.757	0.483	1.12	Transcription elongation factor A protein 3 OS=Mus musculus OX=10090 GN=Tcea3 PE=1 SV=3
		Q9D6N5	1	Drap1	1.755	100	50.8775	Dr1-associated corepressor OS=Mus musculus OX=10090 GN=Drap1 PE=1 SV=3
		P47739	5	Aldh3a1	1.755	1.683	1.719	Aldehyde dehydrogenase, dimeric NADP-preferring OS=Mus musculus OX=10090 GN=Aldh3a1 PE=1 SV=2
		Q8BGE6	1	Atg4b	1.755	0.404	1.0795	Cysteine protease ATG4B OS=Mus musculus OX=10090 GN=Atg4b PE=1 SV=2
		Q9CVB6	12	Arpc2	1.754	3.471	2.6125	Actin-related protein 2/3 complex subunit 2 OS=Mus musculus OX=10090 GN=Arpc2 PE=1 SV=3
		Q9D6N1	4	Ca13	1.754	3.263	2.5085	Carbonic anhydrase 13 OS=Mus musculus OX=10090 GN=Ca13 PE=1 SV=1
		Q9CPP0	2	Npm3	1.752	100	50.876	Nucleoplasmin-3 OS=Mus musculus OX=10090 GN=Npm3 PE=1 SV=3
		Q3UX10	1	Tubal3	1.75	1.339	1.5445	Tubulin alpha chain-like 3 OS=Mus musculus OX=10090 GN=Tubal3 PE=2 SV=2
		P02468	8	Lamc1	1.748	1.99	1.869	Laminin subunit gamma-1 OS=Mus musculus OX=10090 GN=Lamc1 PE=1 SV=2
		D3YZP9	1	Ccdc6	1.747	2.774	2.2605	Coiled-coil domain-containing protein 6 OS=Mus musculus OX=10090 GN=Ccdc6 PE=1 SV=1
		Q8C1B7	8	Septin11	1.745	1.817	1.781	Septin-11 OS=Mus musculus OX=10090 GN=Septin11 PE=1 SV=4
		P40336	8	Vps26a	1.744	0.83	1.287	Vacuolar protein sorting-associated protein 26A OS=Mus musculus OX=10090 GN=Vps26a PE=1 SV=1
		Q9CQM9	7	Glrx3	1.744	0.712	1.228	Glutaredoxin-3 OS=Mus musculus OX=10090 GN=Glrx3 PE=1 SV=1
		O35344	5	Kpna3	1.742	3.286	2.514	Importin subunit alpha-4 OS=Mus musculus OX=10090 GN=Kpna3 PE=1 SV=1
		Q60520	1	Sin3a	1.74	0.519	1.1295	Paired amphipathic helix protein Sin3a OS=Mus musculus OX=10090 GN=Sin3a PE=1 SV=3
		Q91WQ3	9	Yars1	1.738	2.335	2.0365	Tyrosine--tRNA ligase, cytoplasmic OS=Mus musculus OX=10090 GN=Yars1 PE=1 SV=3
		P16110	7	Lgals3	1.737	0.774	1.2555	Galectin-3 OS=Mus musculus OX=10090 GN=Lgals3 PE=1 SV=3
		Q9D9V3	1	Echdc1	1.736	0.871	1.3035	Ethylmalonyl-CoA decarboxylase OS=Mus musculus OX=10090 GN=Echdc1 PE=1 SV=2
		Q8BWZ3	5	Naa25	1.736	0.816	1.276	N-alpha-acetyltransferase 25, NatB auxiliary subunit OS=Mus musculus OX=10090 GN=Naa25 PE=1 SV=1
		Q99KH8	4	Stk24	1.735	1.181	1.458	Serine/threonine-protein kinase 24 OS=Mus musculus OX=10090 GN=Stk24 PE=1 SV=1
		Q91VK1	5	Bzw2	1.731	1.919	1.825	Basic leucine zipper and W2 domain-containing protein 2 OS=Mus musculus OX=10090 GN=Bzw2 PE=1 SV=1
		P17742	8	Ppia	1.73	0.933	1.3315	Peptidyl-prolyl cis-trans isomerase A OS=Mus musculus OX=10090 GN=Ppia PE=1 SV=2
		Q61696	5	Hspa1a	1.729	1.243	1.486	Heat shock 70 kDa protein 1A OS=Mus musculus OX=10090 GN=Hspa1a PE=1 SV=2
		Q99PG2	2	Ogfr	1.728	1.616	1.672	Opioid growth factor receptor OS=Mus musculus OX=10090 GN=Ogfr PE=1 SV=1
		Q9Z0H3	1	Smarcb1	1.726	3.053	2.3895	SWI/SNF-related matrix-associated actin-dependent regulator of chromatin subfamily B member 1 OS=Mus musculus OX=10090 GN=Smarcb1 PE=1 SV=1
		Q78ZA7	3	Nap1l4	1.722	9.787	5.7545	Nucleosome assembly protein 1-like 4 OS=Mus musculus OX=10090 GN=Nap1l4 PE=1 SV=1
		O70435	8	Psma3	1.722	1.734	1.728	Proteasome subunit alpha type-3 OS=Mus musculus OX=10090 GN=Psma3 PE=1 SV=3
		O88531	1	Ppt1	1.719	2.342	2.0305	Palmitoyl-protein thioesterase 1 OS=Mus musculus OX=10090 GN=Ppt1 PE=1 SV=2
		Q8BJY1	11	Psmd5	1.717	2.149	1.933	26S proteasome non-ATPase regulatory subunit 5 OS=Mus musculus OX=10090 GN=Psmd5 PE=1 SV=4
		P54823	7	Ddx6	1.713	1.731	1.722	Probable ATP-dependent RNA helicase DDX6 OS=Mus musculus OX=10090 GN=Ddx6 PE=1 SV=1
		P47791	7	Gsr	1.707	3.205	2.456	Glutathione reductase, mitochondrial OS=Mus musculus OX=10090 GN=Gsr PE=1 SV=3
		Q6NVF9	3	Cpsf6	1.707	1.409	1.558	Cleavage and polyadenylation specificity factor subunit 6 OS=Mus musculus OX=10090 GN=Cpsf6 PE=1 SV=1
		P61205	8	Arf3	1.706	0.842	1.274	ADP-ribosylation factor 3 OS=Mus musculus OX=10090 GN=Arf3 PE=2 SV=2
		O09159	4	Man2b1	1.705	0.914	1.3095	Lysosomal alpha-mannosidase OS=Mus musculus OX=10090 GN=Man2b1 PE=1 SV=4
		Q99KN9	5	Clint1	1.704	2.433	2.0685	Clathrin interactor 1 OS=Mus musculus OX=10090 GN=Clint1 PE=1 SV=2
		O54946	1	Dnajb6	1.7	1.513	1.6065	DnaJ homolog subfamily B member 6 OS=Mus musculus OX=10090 GN=Dnajb6 PE=1 SV=4
		Q9R0N0	4	Galk1	1.699	2.147	1.923	Galactokinase OS=Mus musculus OX=10090 GN=Galk1 PE=1 SV=2
		P63325	4	Rps10	1.699	0.435	1.067	40S ribosomal protein S10 OS=Mus musculus OX=10090 GN=Rps10 PE=1 SV=1
		Q9CQ65	7	Mtap	1.695	3.632	2.6635	S-methyl-5'-thioadenosine phosphorylase OS=Mus musculus OX=10090 GN=Mtap PE=1 SV=1
		Q9ERD7	6	Tubb3	1.695	1.622	1.6585	Tubulin beta-3 chain OS=Mus musculus OX=10090 GN=Tubb3 PE=1 SV=1
		O35593	2	Psmd14	1.694	2.004	1.849	26S proteasome non-ATPase regulatory subunit 14 OS=Mus musculus OX=10090 GN=Psmd14 PE=1 SV=2
		Q9ES46	4	Parvb	1.693	2.691	2.192	Beta-parvin OS=Mus musculus OX=10090 GN=Parvb PE=1 SV=1
		O09164	3	Sod3	1.687	1.265	1.476	Extracellular superoxide dismutase [Cu-Zn] OS=Mus musculus OX=10090 GN=Sod3 PE=1 SV=1
		P28658	6	Atxn10	1.686	2.173	1.9295	Ataxin-10 OS=Mus musculus OX=10090 GN=Atxn10 PE=1 SV=2
		Q9CWK8	4	Snx2	1.684	3.536	2.61	Sorting nexin-2 OS=Mus musculus OX=10090 GN=Snx2 PE=1 SV=2
		P99026	5	Psmb4	1.684	2.166	1.925	Proteasome subunit beta type-4 OS=Mus musculus OX=10090 GN=Psmb4 PE=1 SV=1
		Q99MI1	7	Erc1	1.684	0.922	1.303	ELKS/Rab6-interacting/CAST family member 1 OS=Mus musculus OX=10090 GN=Erc1 PE=1 SV=1
		P20108	5	Prdx3	1.682	2.208	1.945	Thioredoxin-dependent peroxide reductase, mitochondrial OS=Mus musculus OX=10090 GN=Prdx3 PE=1 SV=1
		Q9WV32	5	Arpc1b	1.677	1.466	1.5715	Actin-related protein 2/3 complex subunit 1B OS=Mus musculus OX=10090 GN=Arpc1b PE=1 SV=4
		P97379	3	G3bp2	1.675	0.688	1.1815	Ras GTPase-activating protein-binding protein 2 OS=Mus musculus OX=10090 GN=G3bp2 PE=1 SV=2
		Q64318	1	Zeb1	1.673	100	50.8365	Zinc finger E-box-binding homeobox 1 OS=Mus musculus OX=10090 GN=Zeb1 PE=1 SV=1
		P45591	3	Cfl2	1.672	0.338	1.005	Cofilin-2 OS=Mus musculus OX=10090 GN=Cfl2 PE=1 SV=1
		Q91V88	4	Npnt	1.671	3.083	2.377	Nephronectin OS=Mus musculus OX=10090 GN=Npnt PE=1 SV=1
		Q9CZ30	6	Ola1	1.67	2.116	1.893	Obg-like ATPase 1 OS=Mus musculus OX=10090 GN=Ola1 PE=1 SV=1
		Q9R1P3	6	Psmb2	1.669	2.354	2.0115	Proteasome subunit beta type-2 OS=Mus musculus OX=10090 GN=Psmb2 PE=1 SV=1
		Q61749	2	Eif2b4	1.668	100	50.834	Translation initiation factor eIF-2B subunit delta OS=Mus musculus OX=10090 GN=Eif2b4 PE=1 SV=2
		P43277	1	H1-3	1.668	2.792	2.23	Histone H1.3 OS=Mus musculus OX=10090 GN=H1-3 PE=1 SV=2
		O88643	5	Pak1	1.668	1.213	1.4405	Serine/threonine-protein kinase PAK 1 OS=Mus musculus OX=10090 GN=Pak1 PE=1 SV=1
		Q8K1J6	6	Trnt1	1.666	1.478	1.572	CCA tRNA nucleotidyltransferase 1, mitochondrial OS=Mus musculus OX=10090 GN=Trnt1 PE=1 SV=1
		Q9JJ28	7	Flii	1.664	1.771	1.7175	Protein flightless-1 homolog OS=Mus musculus OX=10090 GN=Flii PE=1 SV=1
		P26231	14	Ctnna1	1.661	1.537	1.599	Catenin alpha-1 OS=Mus musculus OX=10090 GN=Ctnna1 PE=1 SV=1
		O35215	4	Ddt	1.659	1.372	1.5155	D-dopachrome decarboxylase OS=Mus musculus OX=10090 GN=Ddt PE=1 SV=3
		Q9EQG9	1	Cert1	1.656	0.659	1.1575	Ceramide transfer protein OS=Mus musculus OX=10090 GN=Cert1 PE=1 SV=1
		Q3TIR3	1	Ric8a	1.655	100	50.8275	Synembryn-A OS=Mus musculus OX=10090 GN=Ric8a PE=1 SV=2
		Q8R054	4	Srpx2	1.655	1.664	1.6595	Sushi repeat-containing protein SRPX2 OS=Mus musculus OX=10090 GN=Srpx2 PE=1 SV=2
		Q9DBC7	8	Prkar1a	1.652	2.279	1.9655	cAMP-dependent protein kinase type I-alpha regulatory subunit OS=Mus musculus OX=10090 GN=Prkar1a PE=1 SV=3
		Q91V64	1	Isoc1	1.652	1.423	1.5375	Isochorismatase domain-containing protein 1 OS=Mus musculus OX=10090 GN=Isoc1 PE=1 SV=1
		P18242	6	Ctsd	1.65	2.487	2.0685	Cathepsin D OS=Mus musculus OX=10090 GN=Ctsd PE=1 SV=1
		Q9CZY3	1	Ube2v1	1.649	3.039	2.344	Ubiquitin-conjugating enzyme E2 variant 1 OS=Mus musculus OX=10090 GN=Ube2v1 PE=1 SV=1
		Q9WVA4	12	Tagln2	1.649	1.286	1.4675	Transgelin-2 OS=Mus musculus OX=10090 GN=Tagln2 PE=1 SV=4
		Q9CQC6	6	Bzw1	1.647	2.186	1.9165	Basic leucine zipper and W2 domain-containing protein 1 OS=Mus musculus OX=10090 GN=Bzw1 PE=1 SV=1
		Q99LS3	7	Psph	1.644	1.376	1.51	Phosphoserine phosphatase OS=Mus musculus OX=10090 GN=Psph PE=1 SV=1
		P62962	8	Pfn1	1.644	1.013	1.3285	Profilin-1 OS=Mus musculus OX=10090 GN=Pfn1 PE=1 SV=2
		Q91YI0	6	Asl	1.643	2.501	2.072	Argininosuccinate lyase OS=Mus musculus OX=10090 GN=Asl PE=1 SV=1
		O08585	3	Clta	1.642	3.431	2.5365	Clathrin light chain A OS=Mus musculus OX=10090 GN=Clta PE=1 SV=2
		O55013	3	Trappc3	1.642	0.965	1.3035	Trafficking protein particle complex subunit 3 OS=Mus musculus OX=10090 GN=Trappc3 PE=1 SV=1
		P34884	1	Mif	1.641	1.796	1.7185	Macrophage migration inhibitory factor OS=Mus musculus OX=10090 GN=Mif PE=1 SV=2
		P14069	4	S100a6	1.641	1.601	1.621	Protein S100-A6 OS=Mus musculus OX=10090 GN=S100a6 PE=1 SV=3
		P59759	1	Mrtfb	1.639	2.65	2.1445	Myocardin-related transcription factor B OS=Mus musculus OX=10090 GN=Mrtfb PE=1 SV=1
		P10148	1	Ccl2	1.637	0.359	0.998	C-C motif chemokine 2 OS=Mus musculus OX=10090 GN=Ccl2 PE=1 SV=1
		P35700	10	Prdx1	1.636	2.629	2.1325	Peroxiredoxin-1 OS=Mus musculus OX=10090 GN=Prdx1 PE=1 SV=1
		Q9Z2U1	7	Psma5	1.634	2.663	2.1485	Proteasome subunit alpha type-5 OS=Mus musculus OX=10090 GN=Psma5 PE=1 SV=1
		O54774	4	Ap3d1	1.634	2.402	2.018	AP-3 complex subunit delta-1 OS=Mus musculus OX=10090 GN=Ap3d1 PE=1 SV=1
		Q9R0E2	8	Plod1	1.634	0.987	1.3105	Procollagen-lysine,2-oxoglutarate 5-dioxygenase 1 OS=Mus musculus OX=10090 GN=Plod1 PE=1 SV=1
		Q68EF0	1	Rab3ip	1.633	100	50.8165	Rab-3A-interacting protein OS=Mus musculus OX=10090 GN=Rab3ip PE=1 SV=1
		Q8CHW4	2	Eif2b5	1.633	4.124	2.8785	Translation initiation factor eIF-2B subunit epsilon OS=Mus musculus OX=10090 GN=Eif2b5 PE=1 SV=1
		P47754	7	Capza2	1.631	1.65	1.6405	F-actin-capping protein subunit alpha-2 OS=Mus musculus OX=10090 GN=Capza2 PE=1 SV=3
		P05201	6	Got1	1.63	1.139	1.3845	Aspartate aminotransferase, cytoplasmic OS=Mus musculus OX=10090 GN=Got1 PE=1 SV=3
		Q8VE43	1	Metrnl	1.628	1.404	1.516	Meteorin-like protein OS=Mus musculus OX=10090 GN=Metrnl PE=1 SV=1
		P26039	52	Tln1	1.627	2.367	1.997	Talin-1 OS=Mus musculus OX=10090 GN=Tln1 PE=1 SV=2
		Q04519	1	Smpd1	1.627	1.378	1.5025	Sphingomyelin phosphodiesterase OS=Mus musculus OX=10090 GN=Smpd1 PE=1 SV=2
		Q01853	32	Vcp	1.626	2.218	1.922	Transitional endoplasmic reticulum ATPase OS=Mus musculus OX=10090 GN=Vcp PE=1 SV=4
		P14426	1	H2-D1	1.624	0.413	1.0185	H-2 class I histocompatibility antigen, D-K alpha chain OS=Mus musculus OX=10090 GN=H2-D1 PE=1 SV=1
		P83870	1	Phf5a	1.621	3.288	2.4545	PHD finger-like domain-containing protein 5A OS=Mus musculus OX=10090 GN=Phf5a PE=1 SV=1
		Q9DBZ5	2	Eif3k	1.619	3.079	2.349	Eukaryotic translation initiation factor 3 subunit K OS=Mus musculus OX=10090 GN=Eif3k PE=1 SV=1
		P47738	4	Aldh2	1.616	5.172	3.394	Aldehyde dehydrogenase, mitochondrial OS=Mus musculus OX=10090 GN=Aldh2 PE=1 SV=1
		O70139	1	Pkig	1.613	100	50.8065	cAMP-dependent protein kinase inhibitor gamma OS=Mus musculus OX=10090 GN=Pkig PE=1 SV=1
		Q8BWT1	4	Acaa2	1.611	0.193	0.902	3-ketoacyl-CoA thiolase, mitochondrial OS=Mus musculus OX=10090 GN=Acaa2 PE=1 SV=3
		P99029	7	Prdx5	1.609	3.072	2.3405	Peroxiredoxin-5, mitochondrial OS=Mus musculus OX=10090 GN=Prdx5 PE=1 SV=2
		Q6IFX2	2	Krt42	1.608	24.232	12.92	Keratin, type I cytoskeletal 42 OS=Mus musculus OX=10090 GN=Krt42 PE=1 SV=1
		P53811	3	Pitpnb	1.608	5.957	3.7825	Phosphatidylinositol transfer protein beta isoform OS=Mus musculus OX=10090 GN=Pitpnb PE=1 SV=2
		P51660	3	Hsd17b4	1.608	1.086	1.347	Peroxisomal multifunctional enzyme type 2 OS=Mus musculus OX=10090 GN=Hsd17b4 PE=1 SV=3
		P62082	7	Rps7	1.608	0.489	1.0485	40S ribosomal protein S7 OS=Mus musculus OX=10090 GN=Rps7 PE=2 SV=1
		Q9Z2U0	8	Psma7	1.607	2.29	1.9485	Proteasome subunit alpha type-7 OS=Mus musculus OX=10090 GN=Psma7 PE=1 SV=1
		Q8C0C7	4	Farsa	1.606	0.687	1.1465	Phenylalanine--tRNA ligase alpha subunit OS=Mus musculus OX=10090 GN=Farsa PE=1 SV=1
		Q99LL5	1	Pwp1	1.605	0.499	1.052	Periodic tryptophan protein 1 homolog OS=Mus musculus OX=10090 GN=Pwp1 PE=1 SV=1
		P24547	6	Impdh2	1.602	2.974	2.288	Inosine-5'-monophosphate dehydrogenase 2 OS=Mus musculus OX=10090 GN=Impdh2 PE=1 SV=2
		P19788	1	Mgp	1.602	0.783	1.1925	Matrix Gla protein OS=Mus musculus OX=10090 GN=Mgp PE=3 SV=1
		P15532	4	Nme1	1.6	1.138	1.369	Nucleoside diphosphate kinase A OS=Mus musculus OX=10090 GN=Nme1 PE=1 SV=1
		O88545	2	Cops6	1.598	4.386	2.992	COP9 signalosome complex subunit 6 OS=Mus musculus OX=10090 GN=Cops6 PE=1 SV=1
		Q921M3	11	Sf3b3	1.597	2.018	1.8075	Splicing factor 3B subunit 3 OS=Mus musculus OX=10090 GN=Sf3b3 PE=1 SV=1
		P62141	1	Ppp1cb	1.596	4.428	3.012	Serine/threonine-protein phosphatase PP1-beta catalytic subunit OS=Mus musculus OX=10090 GN=Ppp1cb PE=1 SV=3
		Q9WTP7	2	Ak3	1.595	2.415	2.005	GTP:AMP phosphotransferase AK3, mitochondrial OS=Mus musculus OX=10090 GN=Ak3 PE=1 SV=3
		Q8R050	8	Gspt1	1.592	1.657	1.6245	Eukaryotic peptide chain release factor GTP-binding subunit ERF3A OS=Mus musculus OX=10090 GN=Gspt1 PE=1 SV=2
		Q8K0G5	1	Eipr1	1.591	100	50.7955	EARP and GARP complex-interacting protein 1 OS=Mus musculus OX=10090 GN=Eipr1 PE=1 SV=2
		P20060	5	Hexb	1.591	0.936	1.2635	Beta-hexosaminidase subunit beta OS=Mus musculus OX=10090 GN=Hexb PE=1 SV=2
		Q8BWY3	10	Etf1	1.589	2.074	1.8315	Eukaryotic peptide chain release factor subunit 1 OS=Mus musculus OX=10090 GN=Etf1 PE=1 SV=4
		Q9JLV5	6	Cul3	1.585	2.375	1.98	Cullin-3 OS=Mus musculus OX=10090 GN=Cul3 PE=1 SV=1
		Q5MJS3	2	Fam20c	1.583	3.522	2.5525	Extracellular serine/threonine protein kinase FAM20C OS=Mus musculus OX=10090 GN=Fam20c PE=1 SV=1
		P97823	1	Lypla1	1.578	100	50.789	Acyl-protein thioesterase 1 OS=Mus musculus OX=10090 GN=Lypla1 PE=1 SV=1
		Q9EPJ9	1	Arfgap1	1.578	1.741	1.6595	ADP-ribosylation factor GTPase-activating protein 1 OS=Mus musculus OX=10090 GN=Arfgap1 PE=1 SV=2
		P26638	9	Sars1	1.577	3.691	2.634	Serine--tRNA ligase, cytoplasmic OS=Mus musculus OX=10090 GN=Sars1 PE=1 SV=3
		P35282	1	Rab21	1.577	0.227	0.902	Ras-related protein Rab-21 OS=Mus musculus OX=10090 GN=Rab21 PE=1 SV=4
		P97371	9	Psme1	1.576	3.072	2.324	Proteasome activator complex subunit 1 OS=Mus musculus OX=10090 GN=Psme1 PE=1 SV=2
		Q9DCT8	4	Crip2	1.574	2.469	2.0215	Cysteine-rich protein 2 OS=Mus musculus OX=10090 GN=Crip2 PE=1 SV=1
		P59708	2	Sf3b6	1.573	0.519	1.046	Splicing factor 3B subunit 6 OS=Mus musculus OX=10090 GN=Sf3b6 PE=1 SV=1
		O88342	15	Wdr1	1.571	2.177	1.874	WD repeat-containing protein 1 OS=Mus musculus OX=10090 GN=Wdr1 PE=1 SV=3
		O88447	4	Klc1	1.57	0.912	1.241	Kinesin light chain 1 OS=Mus musculus OX=10090 GN=Klc1 PE=1 SV=3
		Q8K1H7	1	Tcp11l2	1.568	100	50.784	T-complex protein 11-like protein 2 OS=Mus musculus OX=10090 GN=Tcp11l2 PE=1 SV=1
		P11031	3	Sub1	1.565	1.362	1.4635	Activated RNA polymerase II transcriptional coactivator p15 OS=Mus musculus OX=10090 GN=Sub1 PE=1 SV=3
		Q9WTM5	11	Ruvbl2	1.564	1.424	1.494	RuvB-like 2 OS=Mus musculus OX=10090 GN=Ruvbl2 PE=1 SV=3
		Q8R3V5	1	Sh3glb2	1.564	1.017	1.2905	Endophilin-B2 OS=Mus musculus OX=10090 GN=Sh3glb2 PE=1 SV=2
		Q8R4W6	2	Pcolce2	1.563	0.508	1.0355	Procollagen C-endopeptidase enhancer 2 OS=Mus musculus OX=10090 GN=Pcolce2 PE=2 SV=2
		O08848	3	RO60	1.562	100	50.781	60 kDa SS-A/Ro ribonucleoprotein OS=Mus musculus OX=10090 GN=RO60 PE=1 SV=1
		O35350	3	Capn1	1.562	3.086	2.324	Calpain-1 catalytic subunit OS=Mus musculus OX=10090 GN=Capn1 PE=1 SV=1
		Q9Z1F9	5	Uba2	1.562	2.021	1.7915	SUMO-activating enzyme subunit 2 OS=Mus musculus OX=10090 GN=Uba2 PE=1 SV=1
		P63017	18	Hspa8	1.561	2.333	1.947	Heat shock cognate 71 kDa protein OS=Mus musculus OX=10090 GN=Hspa8 PE=1 SV=1
		Q3UHX0	2	Nol8	1.561	0.959	1.26	Nucleolar protein 8 OS=Mus musculus OX=10090 GN=Nol8 PE=1 SV=2
		Q60838	4	Dvl2	1.56	100	50.78	Segment polarity protein dishevelled homolog DVL-2 OS=Mus musculus OX=10090 GN=Dvl2 PE=1 SV=2
		O70493	2	Snx12	1.56	0.932	1.246	Sorting nexin-12 OS=Mus musculus OX=10090 GN=Snx12 PE=1 SV=1
		Q9Z2Q6	3	Septin5	1.559	0.164	0.8615	Septin-5 OS=Mus musculus OX=10090 GN=Septin5 PE=1 SV=2
		Q6PAR5	5	Gapvd1	1.556	100	50.778	GTPase-activating protein and VPS9 domain-containing protein 1 OS=Mus musculus OX=10090 GN=Gapvd1 PE=1 SV=2
		P62702	5	Rps4x	1.553	3.445	2.499	40S ribosomal protein S4, X isoform OS=Mus musculus OX=10090 GN=Rps4x PE=1 SV=2
		Q8BTE0	1	Sdhaf4	1.553	0.369	0.961	Succinate dehydrogenase assembly factor 4, mitochondrial OS=Mus musculus OX=10090 GN=Sdhaf4 PE=3 SV=2
		Q62189	6	Snrpa	1.551	1.453	1.502	U1 small nuclear ribonucleoprotein A OS=Mus musculus OX=10090 GN=Snrpa PE=1 SV=3
		Q07079	6	Igfbp5	1.55	2.272	1.911	Insulin-like growth factor-binding protein 5 OS=Mus musculus OX=10090 GN=Igfbp5 PE=1 SV=1
		Q8CD91	1	Smoc2	1.55	0.667	1.1085	SPARC-related modular calcium-binding protein 2 OS=Mus musculus OX=10090 GN=Smoc2 PE=1 SV=1
		P05202	8	Got2	1.549	2.351	1.95	Aspartate aminotransferase, mitochondrial OS=Mus musculus OX=10090 GN=Got2 PE=1 SV=1
		Q62419	2	Sh3gl1	1.549	1.01	1.2795	Endophilin-A2 OS=Mus musculus OX=10090 GN=Sh3gl1 PE=1 SV=1
		P32020	5	Scp2	1.548	2.408	1.978	Sterol carrier protein 2 OS=Mus musculus OX=10090 GN=Scp2 PE=1 SV=3
		Q9WU78	17	Pdcd6ip	1.545	3.229	2.387	Programmed cell death 6-interacting protein OS=Mus musculus OX=10090 GN=Pdcd6ip PE=1 SV=3
		Q9D7X3	3	Dusp3	1.544	1.818	1.681	Dual specificity protein phosphatase 3 OS=Mus musculus OX=10090 GN=Dusp3 PE=1 SV=1
		Q9Z2X1	4	Hnrnpf	1.543	0.695	1.119	Heterogeneous nuclear ribonucleoprotein F OS=Mus musculus OX=10090 GN=Hnrnpf PE=1 SV=3
		Q99MN1	11	Kars1	1.542	2.596	2.069	Lysine--tRNA ligase OS=Mus musculus OX=10090 GN=Kars1 PE=1 SV=1
		Q6ZWX6	15	Eif2s1	1.541	2.544	2.0425	Eukaryotic translation initiation factor 2 subunit 1 OS=Mus musculus OX=10090 GN=Eif2s1 PE=1 SV=3
		P10605	4	Ctsb	1.541	1.308	1.4245	Cathepsin B OS=Mus musculus OX=10090 GN=Ctsb PE=1 SV=2
		Q3TCH7	3	Cul4a	1.539	0.971	1.255	Cullin-4A OS=Mus musculus OX=10090 GN=Cul4a PE=1 SV=1
		Q9CZD3	10	Gars1	1.538	3.168	2.353	Glycine--tRNA ligase OS=Mus musculus OX=10090 GN=Gars1 PE=1 SV=1
		Q9CZU3	4	Mtrex	1.537	1.32	1.4285	Exosome RNA helicase MTR4 OS=Mus musculus OX=10090 GN=Mtrex PE=1 SV=1
		Q9R1P1	6	Psmb3	1.536	1.216	1.376	Proteasome subunit beta type-3 OS=Mus musculus OX=10090 GN=Psmb3 PE=1 SV=1
		P70336	3	Rock2	1.534	1.905	1.7195	Rho-associated protein kinase 2 OS=Mus musculus OX=10090 GN=Rock2 PE=1 SV=1
		P27612	11	Plaa	1.534	1.243	1.3885	Phospholipase A-2-activating protein OS=Mus musculus OX=10090 GN=Plaa PE=1 SV=4
		Q64213	8	Sf1	1.533	0.966	1.2495	Splicing factor 1 OS=Mus musculus OX=10090 GN=Sf1 PE=1 SV=6
		Q8R016	2	Blmh	1.531	1.169	1.35	Bleomycin hydrolase OS=Mus musculus OX=10090 GN=Blmh PE=1 SV=1
		P05213	1	Tuba1b	1.527	2.765	2.146	Tubulin alpha-1B chain OS=Mus musculus OX=10090 GN=Tuba1b PE=1 SV=2
		P20029	22	Hspa5	1.527	2.264	1.8955	Endoplasmic reticulum chaperone BiP OS=Mus musculus OX=10090 GN=Hspa5 PE=1 SV=3
		Q9WUP7	6	Uchl5	1.523	2.053	1.788	Ubiquitin carboxyl-terminal hydrolase isozyme L5 OS=Mus musculus OX=10090 GN=Uchl5 PE=1 SV=2
		P97464	2	Ext1	1.522	1.144	1.333	Exostosin-1 OS=Mus musculus OX=10090 GN=Ext1 PE=1 SV=1
		Q8BPB0	2	Mob1b	1.521	1.267	1.394	MOB kinase activator 1B OS=Mus musculus OX=10090 GN=Mob1b PE=1 SV=3
		Q01768	3	Nme2	1.52	1.365	1.4425	Nucleoside diphosphate kinase B OS=Mus musculus OX=10090 GN=Nme2 PE=1 SV=1
		Q9ER72	9	Cars1	1.519	1.837	1.678	Cysteine--tRNA ligase, cytoplasmic OS=Mus musculus OX=10090 GN=Cars1 PE=1 SV=2
		Q6DVA0	2	Lemd2	1.519	0.857	1.188	LEM domain-containing protein 2 OS=Mus musculus OX=10090 GN=Lemd2 PE=1 SV=1
		Q9CWF2	1	Tubb2b	1.519	0.583	1.051	Tubulin beta-2B chain OS=Mus musculus OX=10090 GN=Tubb2b PE=1 SV=1
		Q9D0D5	2	Gtf2e1	1.515	1.299	1.407	General transcription factor IIE subunit 1 OS=Mus musculus OX=10090 GN=Gtf2e1 PE=1 SV=1
		Q99MV1	1	Tdrd1	1.514	8.599	5.0565	Tudor domain-containing protein 1 OS=Mus musculus OX=10090 GN=Tdrd1 PE=1 SV=2
		Q61035	11	Hars1	1.512	2.718	2.115	Histidine--tRNA ligase, cytoplasmic OS=Mus musculus OX=10090 GN=Hars1 PE=1 SV=2
		O35841	8	Api5	1.512	2.201	1.8565	Apoptosis inhibitor 5 OS=Mus musculus OX=10090 GN=Api5 PE=1 SV=2
		Q6ZWY3	1	Rps27l	1.511	6.592	4.0515	40S ribosomal protein S27-like OS=Mus musculus OX=10090 GN=Rps27l PE=1 SV=3
		Q3U962	40	Col5a2	1.511	3.99	2.7505	Collagen alpha-2(V) chain OS=Mus musculus OX=10090 GN=Col5a2 PE=1 SV=1
		Q3TLD5	1	Uri1	1.511	1.959	1.735	Unconventional prefoldin RPB5 interactor OS=Mus musculus OX=10090 GN=Uri1 PE=1 SV=2
		Q3V1T4	1	P3h1	1.51	100	50.755	Prolyl 3-hydroxylase 1 OS=Mus musculus OX=10090 GN=P3h1 PE=1 SV=2
		Q6ZQ38	22	Cand1	1.509	2.894	2.2015	Cullin-associated NEDD8-dissociated protein 1 OS=Mus musculus OX=10090 GN=Cand1 PE=1 SV=2
		Q8VE37	4	Rcc1	1.509	1.648	1.5785	Regulator of chromosome condensation OS=Mus musculus OX=10090 GN=Rcc1 PE=1 SV=1
		Q9CYL5	2	Glipr2	1.508	2.372	1.94	Golgi-associated plant pathogenesis-related protein 1 OS=Mus musculus OX=10090 GN=Glipr2 PE=1 SV=3
		P61161	7	Actr2	1.506	3.462	2.484	Actin-related protein 2 OS=Mus musculus OX=10090 GN=Actr2 PE=1 SV=1
		Q6P1B1	4	Xpnpep1	1.506	2.434	1.97	Xaa-Pro aminopeptidase 1 OS=Mus musculus OX=10090 GN=Xpnpep1 PE=1 SV=1
		O88456	5		1.506	2.224	1.865	Calpain small subunit 1 OS=Mus musculus OX=10090 GN=Capns1 PE=1 SV=1
		Q99PT1	8	Arhgdia	1.506	2.01	1.758	Rho GDP-dissociation inhibitor 1 OS=Mus musculus OX=10090 GN=Arhgdia PE=1 SV=3
		P61089	4	Ube2n	1.506	1.492	1.499	Ubiquitin-conjugating enzyme E2 N OS=Mus musculus OX=10090 GN=Ube2n PE=1 SV=1
		Q61147	4	Cp	1.506	0.764	1.135	Ceruloplasmin OS=Mus musculus OX=10090 GN=Cp PE=1 SV=2
		P62317	6	Snrpd2	1.505	3.303	2.404	Small nuclear ribonucleoprotein Sm D2 OS=Mus musculus OX=10090 GN=Snrpd2 PE=1 SV=1
		P17427	9	Ap2a2	1.505	0.567	1.036	AP-2 complex subunit alpha-2 OS=Mus musculus OX=10090 GN=Ap2a2 PE=1 SV=2
		Q505F5	4	Lrrc47	1.504	2.455	1.9795	Leucine-rich repeat-containing protein 47 OS=Mus musculus OX=10090 GN=Lrrc47 PE=1 SV=1
		Q7TQI3	7	Otub1	1.504	1.392	1.448	Ubiquitin thioesterase OTUB1 OS=Mus musculus OX=10090 GN=Otub1 PE=1 SV=2
		P28474	3	Adh5	1.503	2.591	2.047	Alcohol dehydrogenase class-3 OS=Mus musculus OX=10090 GN=Adh5 PE=1 SV=3
		Q9QZE5	9	Copg1	1.5	2.364	1.932	Coatomer subunit gamma-1 OS=Mus musculus OX=10090 GN=Copg1 PE=1 SV=1
		Q9R257	1	Hebp1	1.499	100	50.7495	Heme-binding protein 1 OS=Mus musculus OX=10090 GN=Hebp1 PE=1 SV=2
		Q78PY7	15	Snd1	1.499	1.973	1.736	Staphylococcal nuclease domain-containing protein 1 OS=Mus musculus OX=10090 GN=Snd1 PE=1 SV=1
		P70168	11	Kpnb1	1.498	1.29	1.394	Importin subunit beta-1 OS=Mus musculus OX=10090 GN=Kpnb1 PE=1 SV=2
		P17710	10	Hk1	1.497	1.799	1.648	Hexokinase-1 OS=Mus musculus OX=10090 GN=Hk1 PE=1 SV=3
		P62305	2	Snrpe	1.497	1.028	1.2625	Small nuclear ribonucleoprotein E OS=Mus musculus OX=10090 GN=Snrpe PE=1 SV=1
		Q9CRD0	2	Ociad1	1.496	3.876	2.686	OCIA domain-containing protein 1 OS=Mus musculus OX=10090 GN=Ociad1 PE=1 SV=1
		Q9Z1G3	3	Atp6v1c1	1.494	3.27	2.382	V-type proton ATPase subunit C 1 OS=Mus musculus OX=10090 GN=Atp6v1c1 PE=1 SV=4
		Q8C3W1	1		1.493	100	50.7465	Uncharacterized protein C1orf198 homolog OS=Mus musculus OX=10090 PE=1 SV=1
		Q9CR02	1	Tma16	1.493	100	50.7465	Translation machinery-associated protein 16 OS=Mus musculus OX=10090 GN=Tma16 PE=1 SV=1
		Q02053	19	Uba1	1.492	2.584	2.038	Ubiquitin-like modifier-activating enzyme 1 OS=Mus musculus OX=10090 GN=Uba1 PE=1 SV=1
		Q8VDD5	72	Myh9	1.492	1.604	1.548	Myosin-9 OS=Mus musculus OX=10090 GN=Myh9 PE=1 SV=4
		P11404	2	Fabp3	1.491	1.083	1.287	Fatty acid-binding protein, heart OS=Mus musculus OX=10090 GN=Fabp3 PE=1 SV=5
		Q8JZK9	7	Hmgcs1	1.491	0.742	1.1165	Hydroxymethylglutaryl-CoA synthase, cytoplasmic OS=Mus musculus OX=10090 GN=Hmgcs1 PE=1 SV=1
		Q8CIE6	15	Copa	1.49	1.984	1.737	Coatomer subunit alpha OS=Mus musculus OX=10090 GN=Copa PE=1 SV=2
		Q9CWL8	3	Ctnnbl1	1.489	0.883	1.186	Beta-catenin-like protein 1 OS=Mus musculus OX=10090 GN=Ctnnbl1 PE=1 SV=1
		P58252	29	Eef2	1.488	2.478	1.983	Elongation factor 2 OS=Mus musculus OX=10090 GN=Eef2 PE=1 SV=2
		Q61024	4	Asns	1.488	0.607	1.0475	Asparagine synthetase [glutamine-hydrolyzing] OS=Mus musculus OX=10090 GN=Asns PE=1 SV=3
		Q6ZWV7	1	Rpl35	1.487	3.679	2.583	60S ribosomal protein L35 OS=Mus musculus OX=10090 GN=Rpl35 PE=1 SV=1
		P51150	8	Rab7a	1.487	0.917	1.202	Ras-related protein Rab-7a OS=Mus musculus OX=10090 GN=Rab7a PE=1 SV=2
		P24288	6	Bcat1	1.485	2.309	1.897	Branched-chain-amino-acid aminotransferase, cytosolic OS=Mus musculus OX=10090 GN=Bcat1 PE=1 SV=2
		P63276	4	Rps17	1.483	0.646	1.0645	40S ribosomal protein S17 OS=Mus musculus OX=10090 GN=Rps17 PE=1 SV=2
		P54071	1	Idh2	1.482	100	50.741	Isocitrate dehydrogenase [NADP], mitochondrial OS=Mus musculus OX=10090 GN=Idh2 PE=1 SV=3
		P14901	3	Hmox1	1.482	1.279	1.3805	Heme oxygenase 1 OS=Mus musculus OX=10090 GN=Hmox1 PE=1 SV=1
		P63328	3	Ppp3ca	1.481	2.556	2.0185	Serine/threonine-protein phosphatase 2B catalytic subunit alpha isoform OS=Mus musculus OX=10090 GN=Ppp3ca PE=1 SV=1
		Q9CPY7	10	Lap3	1.48	2.244	1.862	Cytosol aminopeptidase OS=Mus musculus OX=10090 GN=Lap3 PE=1 SV=3
		O08709	14	Prdx6	1.48	2.006	1.743	Peroxiredoxin-6 OS=Mus musculus OX=10090 GN=Prdx6 PE=1 SV=3
		Q9D1A2	4	Cndp2	1.479	1.89	1.6845	Cytosolic non-specific dipeptidase OS=Mus musculus OX=10090 GN=Cndp2 PE=1 SV=1
		O88851	1	Rbbp9	1.478	4.855	3.1665	Putative hydrolase RBBP9 OS=Mus musculus OX=10090 GN=Rbbp9 PE=1 SV=2
		Q99LC5	2	Etfa	1.475	100	50.7375	Electron transfer flavoprotein subunit alpha, mitochondrial OS=Mus musculus OX=10090 GN=Etfa PE=1 SV=2
		P62264	5	Rps14	1.474	3.077	2.2755	40S ribosomal protein S14 OS=Mus musculus OX=10090 GN=Rps14 PE=1 SV=3
		P47962	8	Rpl5	1.474	3.065	2.2695	60S ribosomal protein L5 OS=Mus musculus OX=10090 GN=Rpl5 PE=1 SV=3
		Q64514	9	Tpp2	1.474	2.411	1.9425	Tripeptidyl-peptidase 2 OS=Mus musculus OX=10090 GN=Tpp2 PE=1 SV=3
		P70195	6	Psmb7	1.474	2.284	1.879	Proteasome subunit beta type-7 OS=Mus musculus OX=10090 GN=Psmb7 PE=1 SV=1
		Q58A65	10	Spag9	1.473	0.92	1.1965	C-Jun-amino-terminal kinase-interacting protein 4 OS=Mus musculus OX=10090 GN=Spag9 PE=1 SV=2
		P61222	3	Abce1	1.472	1.302	1.387	ATP-binding cassette sub-family E member 1 OS=Mus musculus OX=10090 GN=Abce1 PE=1 SV=1
		Q9R1P4	8	Psma1	1.472	0.901	1.1865	Proteasome subunit alpha type-1 OS=Mus musculus OX=10090 GN=Psma1 PE=1 SV=1
		Q8BTW3	1	Exosc6	1.471	100	50.7355	Exosome complex component MTR3 OS=Mus musculus OX=10090 GN=Exosc6 PE=1 SV=1
		Q61171	8	Prdx2	1.47	1.224	1.347	Peroxiredoxin-2 OS=Mus musculus OX=10090 GN=Prdx2 PE=1 SV=3
		Q61810	1	Ltbp3	1.469	100	50.7345	Latent-transforming growth factor beta-binding protein 3 OS=Mus musculus OX=10090 GN=Ltbp3 PE=1 SV=4
		Q9QXS1	180	Plec	1.466	2.17	1.818	Plectin OS=Mus musculus OX=10090 GN=Plec PE=1 SV=3
		Q8BGQ7	13	Aars1	1.465	1.579	1.522	Alanine--tRNA ligase, cytoplasmic OS=Mus musculus OX=10090 GN=Aars1 PE=1 SV=1
		Q61753	7	Phgdh	1.464	2.909	2.1865	D-3-phosphoglycerate dehydrogenase OS=Mus musculus OX=10090 GN=Phgdh PE=1 SV=3
		P17426	4	Ap2a1	1.464	1.87	1.667	AP-2 complex subunit alpha-1 OS=Mus musculus OX=10090 GN=Ap2a1 PE=1 SV=1
		Q9EQP2	9	Ehd4	1.464	1.378	1.421	EH domain-containing protein 4 OS=Mus musculus OX=10090 GN=Ehd4 PE=1 SV=1
		P61255	2	Rpl26	1.461	1.519	1.49	60S ribosomal protein L26 OS=Mus musculus OX=10090 GN=Rpl26 PE=1 SV=1
		O88653	3	Lamtor3	1.461	1.423	1.442	Ragulator complex protein LAMTOR3 OS=Mus musculus OX=10090 GN=Lamtor3 PE=1 SV=1
		Q8BVE3	1	Atp6v1h	1.458	100	50.729	V-type proton ATPase subunit H OS=Mus musculus OX=10090 GN=Atp6v1h PE=1 SV=1
		Q9EPL8	6	Ipo7	1.458	0.968	1.213	Importin-7 OS=Mus musculus OX=10090 GN=Ipo7 PE=1 SV=2
		P97384	2	Anxa11	1.458	0.577	1.0175	Annexin A11 OS=Mus musculus OX=10090 GN=Anxa11 PE=1 SV=2
		Q9JI59	1	Jam2	1.456	100	50.728	Junctional adhesion molecule B OS=Mus musculus OX=10090 GN=Jam2 PE=1 SV=1
		P28352	4	Apex1	1.456	3.489	2.4725	DNA-(apurinic or apyrimidinic site) endonuclease OS=Mus musculus OX=10090 GN=Apex1 PE=1 SV=2
		Q6NXN1	2	Szrd1	1.452	1.441	1.4465	SUZ domain-containing protein 1 OS=Mus musculus OX=10090 GN=Szrd1 PE=1 SV=1
		Q61206	3	Pafah1b2	1.452	0.502	0.977	Platelet-activating factor acetylhydrolase IB subunit alpha2 OS=Mus musculus OX=10090 GN=Pafah1b2 PE=1 SV=2
		Q6PIP5	2	Nudcd1	1.451	2.653	2.052	NudC domain-containing protein 1 OS=Mus musculus OX=10090 GN=Nudcd1 PE=1 SV=2
		Q9CWK3	2	Cd2bp2	1.451	0.395	0.923	CD2 antigen cytoplasmic tail-binding protein 2 OS=Mus musculus OX=10090 GN=Cd2bp2 PE=1 SV=1
		Q3UIA2	2	Arhgap17	1.449	4.816	3.1325	Rho GTPase-activating protein 17 OS=Mus musculus OX=10090 GN=Arhgap17 PE=1 SV=1
		Q9D7M8	5	Polr2d	1.449	3.937	2.693	DNA-directed RNA polymerase II subunit RPB4 OS=Mus musculus OX=10090 GN=Polr2d PE=1 SV=2
		Q9CXW3	8	Cacybp	1.449	2.228	1.8385	Calcyclin-binding protein OS=Mus musculus OX=10090 GN=Cacybp PE=1 SV=1
		P17095	4	Hmga1	1.448	3.89	2.669	High mobility group protein HMG-I/HMG-Y OS=Mus musculus OX=10090 GN=Hmga1 PE=1 SV=4
		P60335	3	Pcbp1	1.446	2.477	1.9615	Poly(rC)-binding protein 1 OS=Mus musculus OX=10090 GN=Pcbp1 PE=1 SV=1
		Q9D0L7	2	Armc10	1.445	100	50.7225	Armadillo repeat-containing protein 10 OS=Mus musculus OX=10090 GN=Armc10 PE=1 SV=1
		P30416	14	Fkbp4	1.445	2.085	1.765	Peptidyl-prolyl cis-trans isomerase FKBP4 OS=Mus musculus OX=10090 GN=Fkbp4 PE=1 SV=5
		P63280	3	Ube2i	1.444	3.248	2.346	SUMO-conjugating enzyme UBC9 OS=Mus musculus OX=10090 GN=Ube2i PE=1 SV=1
		Q8BVU5	2	Nudt9	1.442	0.546	0.994	ADP-ribose pyrophosphatase, mitochondrial OS=Mus musculus OX=10090 GN=Nudt9 PE=1 SV=1
		Q9CXI5	5	Manf	1.441	1.46	1.4505	Mesencephalic astrocyte-derived neurotrophic factor OS=Mus musculus OX=10090 GN=Manf PE=1 SV=1
		P49183	1	Dnase1	1.441	0.881	1.161	Deoxyribonuclease-1 OS=Mus musculus OX=10090 GN=Dnase1 PE=1 SV=2
		P11157	4	Rrm2	1.44	2.693	2.0665	Ribonucleoside-diphosphate reductase subunit M2 OS=Mus musculus OX=10090 GN=Rrm2 PE=1 SV=1
		Q9JM76	5	Arpc3	1.439	0.76	1.0995	Actin-related protein 2/3 complex subunit 3 OS=Mus musculus OX=10090 GN=Arpc3 PE=1 SV=3
		Q9Z1Q9	14	Vars1	1.438	3.112	2.275	Valine--tRNA ligase OS=Mus musculus OX=10090 GN=Vars1 PE=1 SV=1
		P56399	10	Usp5	1.437	3.37	2.4035	Ubiquitin carboxyl-terminal hydrolase 5 OS=Mus musculus OX=10090 GN=Usp5 PE=1 SV=1
		O88207	17	Col5a1	1.437	2.97	2.2035	Collagen alpha-1(V) chain OS=Mus musculus OX=10090 GN=Col5a1 PE=1 SV=2
		Q60973	3	Rbbp7	1.433	3.713	2.573	Histone-binding protein RBBP7 OS=Mus musculus OX=10090 GN=Rbbp7 PE=1 SV=1
		P60710	6	Actb	1.429	1.627	1.528	Actin, cytoplasmic 1 OS=Mus musculus OX=10090 GN=Actb PE=1 SV=1
		P22682	1	Cbl	1.428	2.04	1.734	E3 ubiquitin-protein ligase CBL OS=Mus musculus OX=10090 GN=Cbl PE=1 SV=3
		Q9CR16	11	Ppid	1.428	1.88	1.654	Peptidyl-prolyl cis-trans isomerase D OS=Mus musculus OX=10090 GN=Ppid PE=1 SV=3
		Q9JHQ5	2	Lztfl1	1.427	0.558	0.9925	Leucine zipper transcription factor-like protein 1 OS=Mus musculus OX=10090 GN=Lztfl1 PE=1 SV=1
		Q8C9W3	2	Adamts2	1.426	0.499	0.9625	A disintegrin and metalloproteinase with thrombospondin motifs 2 OS=Mus musculus OX=10090 GN=Adamts2 PE=1 SV=2
		Q9CWJ9	15	Atic	1.425	2.172	1.7985	Bifunctional purine biosynthesis protein ATIC OS=Mus musculus OX=10090 GN=Atic PE=1 SV=2
		O09061	8	Psmb1	1.424	3.465	2.4445	Proteasome subunit beta type-1 OS=Mus musculus OX=10090 GN=Psmb1 PE=1 SV=1
		Q9EQH3	16	Vps35	1.423	1.686	1.5545	Vacuolar protein sorting-associated protein 35 OS=Mus musculus OX=10090 GN=Vps35 PE=1 SV=1
		Q9Z2Y8	4	Plpbp	1.419	0.743	1.081	Pyridoxal phosphate homeostasis protein OS=Mus musculus OX=10090 GN=Plpbp PE=1 SV=1
		P00493	7	Hprt1	1.418	1.812	1.615	Hypoxanthine-guanine phosphoribosyltransferase OS=Mus musculus OX=10090 GN=Hprt1 PE=1 SV=3
		P50431	1	Shmt1	1.418	1.511	1.4645	Serine hydroxymethyltransferase, cytosolic OS=Mus musculus OX=10090 GN=Shmt1 PE=1 SV=3
		P35278	3	Rab5c	1.415	0.631	1.023	Ras-related protein Rab-5C OS=Mus musculus OX=10090 GN=Rab5c PE=1 SV=2
		Q8R5H1	2	Usp15	1.413	100	50.7065	Ubiquitin carboxyl-terminal hydrolase 15 OS=Mus musculus OX=10090 GN=Usp15 PE=1 SV=1
		O70589	1	Cask	1.408	3.001	2.2045	Peripheral plasma membrane protein CASK OS=Mus musculus OX=10090 GN=Cask PE=1 SV=2
		Q8CJ26	2	Nradd	1.406	2.828	2.117	Death domain-containing membrane protein NRADD OS=Mus musculus OX=10090 GN=Nradd PE=1 SV=1
		Q9DBT5	2	Ampd2	1.405	100	50.7025	AMP deaminase 2 OS=Mus musculus OX=10090 GN=Ampd2 PE=1 SV=1
		P47226	2	Tes	1.405	2.463	1.934	Testin OS=Mus musculus OX=10090 GN=Tes PE=1 SV=1
		Q91W10	1	Slc39a8	1.404	0.638	1.021	Metal cation symporter ZIP8 OS=Mus musculus OX=10090 GN=Slc39a8 PE=1 SV=1
		O88685	9	Psmc3	1.403	3.198	2.3005	26S proteasome regulatory subunit 6A OS=Mus musculus OX=10090 GN=Psmc3 PE=1 SV=2
		Q99M71	2	Epdr1	1.402	0.185	0.7935	Mammalian ependymin-related protein 1 OS=Mus musculus OX=10090 GN=Epdr1 PE=1 SV=1
		P50516	8	Atp6v1a	1.401	1.574	1.4875	V-type proton ATPase catalytic subunit A OS=Mus musculus OX=10090 GN=Atp6v1a PE=1 SV=2
		Q91V76	1		1.398	4.698	3.048	Ester hydrolase C11orf54 homolog OS=Mus musculus OX=10090 PE=1 SV=1
		P08556	2	Nras	1.396	1.566	1.481	GTPase NRas OS=Mus musculus OX=10090 GN=Nras PE=1 SV=1
		Q6ZWU9	1	Rps27	1.393	3.872	2.6325	40S ribosomal protein S27 OS=Mus musculus OX=10090 GN=Rps27 PE=1 SV=3
		P61358	4	Rpl27	1.393	1.105	1.249	60S ribosomal protein L27 OS=Mus musculus OX=10090 GN=Rpl27 PE=1 SV=2
		Q9QUR6	12	Prep	1.392	1.552	1.472	Prolyl endopeptidase OS=Mus musculus OX=10090 GN=Prep PE=1 SV=1
		Q9Z1Q5	7	Clic1	1.389	1.76	1.5745	Chloride intracellular channel protein 1 OS=Mus musculus OX=10090 GN=Clic1 PE=1 SV=3
		P97807	6	Fh	1.389	1.591	1.49	Fumarate hydratase, mitochondrial OS=Mus musculus OX=10090 GN=Fh PE=1 SV=3
		P62259	17	Ywhae	1.386	1.993	1.6895	14-3-3 protein epsilon OS=Mus musculus OX=10090 GN=Ywhae PE=1 SV=1
		P80317	16	Cct6a	1.384	2.104	1.744	T-complex protein 1 subunit zeta OS=Mus musculus OX=10090 GN=Cct6a PE=1 SV=3
		Q3TJD7	5	Pdlim7	1.381	4.837	3.109	PDZ and LIM domain protein 7 OS=Mus musculus OX=10090 GN=Pdlim7 PE=1 SV=1
		Q8BFS6	4	Cpped1	1.381	3.635	2.508	Serine/threonine-protein phosphatase CPPED1 OS=Mus musculus OX=10090 GN=Cpped1 PE=1 SV=1
		Q3UEB3	12	Puf60	1.381	2.209	1.795	Poly(U)-binding-splicing factor PUF60 OS=Mus musculus OX=10090 GN=Puf60 PE=1 SV=2
		Q3UKJ7	2	Smu1	1.38	0.601	0.9905	WD40 repeat-containing protein SMU1 OS=Mus musculus OX=10090 GN=Smu1 PE=2 SV=2
		Q9R0X4	2	Acot9	1.379	2.596	1.9875	Acyl-coenzyme A thioesterase 9, mitochondrial OS=Mus musculus OX=10090 GN=Acot9 PE=1 SV=1
		Q9DBG5	8	Plin3	1.377	1.445	1.411	Perilipin-3 OS=Mus musculus OX=10090 GN=Plin3 PE=1 SV=1
		Q8R2U6	1	Nudt4	1.377	1.197	1.287	Diphosphoinositol polyphosphate phosphohydrolase 2 OS=Mus musculus OX=10090 GN=Nudt4 PE=1 SV=1
		Q9JJN2	2	Zfhx4	1.376	1.586	1.481	Zinc finger homeobox protein 4 OS=Mus musculus OX=10090 GN=Zfhx4 PE=1 SV=1
		P63005	6	Pafah1b1	1.374	2.891	2.1325	Platelet-activating factor acetylhydrolase IB subunit beta OS=Mus musculus OX=10090 GN=Pafah1b1 PE=1 SV=2
		Q61316	23	Hspa4	1.374	1.819	1.5965	Heat shock 70 kDa protein 4 OS=Mus musculus OX=10090 GN=Hspa4 PE=1 SV=1
		Q91VU0	5	Fam3c	1.372	1.295	1.3335	Protein FAM3C OS=Mus musculus OX=10090 GN=Fam3c PE=1 SV=1
		Q9QY36	2	Naa10	1.371	2.69	2.0305	N-alpha-acetyltransferase 10 OS=Mus musculus OX=10090 GN=Naa10 PE=1 SV=1
		Q68FL6	2	Mars1	1.371	2.154	1.7625	Methionine--tRNA ligase, cytoplasmic OS=Mus musculus OX=10090 GN=Mars1 PE=1 SV=1
		P04095	1	Prl2c2	1.371	1.294	1.3325	Prolactin-2C2 OS=Mus musculus OX=10090 GN=Prl2c2 PE=1 SV=1
		Q6Y7W8	5	Gigyf2	1.369	1.147	1.258	GRB10-interacting GYF protein 2 OS=Mus musculus OX=10090 GN=Gigyf2 PE=1 SV=2
		P33146	13	Cdh15	1.366	1.584	1.475	Cadherin-15 OS=Mus musculus OX=10090 GN=Cdh15 PE=1 SV=3
		P70290	1	Mpp1	1.366	0.778	1.072	55 kDa erythrocyte membrane protein OS=Mus musculus OX=10090 GN=Mpp1 PE=1 SV=1
		P47811	1	Mapk14	1.366	0.458	0.912	Mitogen-activated protein kinase 14 OS=Mus musculus OX=10090 GN=Mapk14 PE=1 SV=3
		Q9Z0U1	6	Tjp2	1.365	0.606	0.9855	Tight junction protein ZO-2 OS=Mus musculus OX=10090 GN=Tjp2 PE=1 SV=2
		P62814	6	Atp6v1b2	1.362	1.565	1.4635	V-type proton ATPase subunit B, brain isoform OS=Mus musculus OX=10090 GN=Atp6v1b2 PE=1 SV=1
		P61327	5	Magoh	1.36	1.454	1.407	Protein mago nashi homolog OS=Mus musculus OX=10090 GN=Magoh PE=2 SV=1
		Q8R1N4	3	Nudcd3	1.359	0.093	0.726	NudC domain-containing protein 3 OS=Mus musculus OX=10090 GN=Nudcd3 PE=1 SV=3
		O35326	2	Srsf5	1.358	0.252	0.805	Serine/arginine-rich splicing factor 5 OS=Mus musculus OX=10090 GN=Srsf5 PE=1 SV=2
		Q922Q8	5	Lrrc59	1.357	1.556	1.4565	Leucine-rich repeat-containing protein 59 OS=Mus musculus OX=10090 GN=Lrrc59 PE=1 SV=1
		Q9D6Z1	2	Nop56	1.356	1.435	1.3955	Nucleolar protein 56 OS=Mus musculus OX=10090 GN=Nop56 PE=1 SV=2
		O35551	2	Rabep1	1.356	1.306	1.331	Rab GTPase-binding effector protein 1 OS=Mus musculus OX=10090 GN=Rabep1 PE=1 SV=2
		Q8K1M6	8	Dnm1l	1.355	0.897	1.126	Dynamin-1-like protein OS=Mus musculus OX=10090 GN=Dnm1l PE=1 SV=2
		P15066	1	Jund	1.355	0.01	0.6825	Transcription factor jun-D OS=Mus musculus OX=10090 GN=Jund PE=1 SV=1
		Q3U0V1	15	Khsrp	1.354	2.017	1.6855	Far upstream element-binding protein 2 OS=Mus musculus OX=10090 GN=Khsrp PE=1 SV=2
		Q9D1X0	3	Nol3	1.353	0.582	0.9675	Nucleolar protein 3 OS=Mus musculus OX=10090 GN=Nol3 PE=1 SV=1
		Q8BG32	12	Psmd11	1.35	1.362	1.356	26S proteasome non-ATPase regulatory subunit 11 OS=Mus musculus OX=10090 GN=Psmd11 PE=1 SV=3
		P17809	3	Slc2a1	1.349	1.21	1.2795	Solute carrier family 2, facilitated glucose transporter member 1 OS=Mus musculus OX=10090 GN=Slc2a1 PE=1 SV=4
		Q9QYF9	1	Ndrg3	1.346	100	50.673	Protein NDRG3 OS=Mus musculus OX=10090 GN=Ndrg3 PE=1 SV=1
		Q99LX0	5	Park7	1.344	1.334	1.339	Parkinson disease protein 7 homolog OS=Mus musculus OX=10090 GN=Park7 PE=1 SV=1
		P25444	5	Rps2	1.34	4.269	2.8045	40S ribosomal protein S2 OS=Mus musculus OX=10090 GN=Rps2 PE=1 SV=3
		Q99LD9	2	Eif2b2	1.337	2.035	1.686	Translation initiation factor eIF-2B subunit beta OS=Mus musculus OX=10090 GN=Eif2b2 PE=1 SV=1
		Q920A5	3	Scpep1	1.335	2.001	1.668	Retinoid-inducible serine carboxypeptidase OS=Mus musculus OX=10090 GN=Scpep1 PE=1 SV=2
		Q99LD8	5	Ddah2	1.333	2.217	1.775	N(G),N(G)-dimethylarginine dimethylaminohydrolase 2 OS=Mus musculus OX=10090 GN=Ddah2 PE=1 SV=1
		P80316	19	Cct5	1.332	1.866	1.599	T-complex protein 1 subunit epsilon OS=Mus musculus OX=10090 GN=Cct5 PE=1 SV=1
		Q61072	2	Adam9	1.332	0.991	1.1615	Disintegrin and metalloproteinase domain-containing protein 9 OS=Mus musculus OX=10090 GN=Adam9 PE=1 SV=2
		O88983	1	Stx8	1.331	2.612	1.9715	Syntaxin-8 OS=Mus musculus OX=10090 GN=Stx8 PE=1 SV=1
		P30412	4	Ppic	1.33	2.081	1.7055	Peptidyl-prolyl cis-trans isomerase C OS=Mus musculus OX=10090 GN=Ppic PE=1 SV=1
		P12388	6	Serpinb2	1.33	0.521	0.9255	Plasminogen activator inhibitor 2, macrophage OS=Mus musculus OX=10090 GN=Serpinb2 PE=1 SV=1
		P26516	4	Psmd7	1.329	1.586	1.4575	26S proteasome non-ATPase regulatory subunit 7 OS=Mus musculus OX=10090 GN=Psmd7 PE=1 SV=2
		Q8K1I7	2	Wipf1	1.326	100	50.663	WAS/WASL-interacting protein family member 1 OS=Mus musculus OX=10090 GN=Wipf1 PE=1 SV=1
		Q3V0J1	1	Tmem237	1.326	2.796	2.061	Transmembrane protein 237 OS=Mus musculus OX=10090 GN=Tmem237 PE=1 SV=1
		P07901	19	Hsp90aa1	1.326	1.445	1.3855	Heat shock protein HSP 90-alpha OS=Mus musculus OX=10090 GN=Hsp90aa1 PE=1 SV=4
		Q8QZS1	1	Hibch	1.325	100	50.6625	3-hydroxyisobutyryl-CoA hydrolase, mitochondrial OS=Mus musculus OX=10090 GN=Hibch PE=1 SV=1
		P63101	10	Ywhaz	1.325	1.993	1.659	14-3-3 protein zeta/delta OS=Mus musculus OX=10090 GN=Ywhaz PE=1 SV=1
		Q9JIF0	6	Prmt1	1.324	5.022	3.173	Protein arginine N-methyltransferase 1 OS=Mus musculus OX=10090 GN=Prmt1 PE=1 SV=1
		Q99JX4	5	Eif3m	1.324	0.535	0.9295	Eukaryotic translation initiation factor 3 subunit M OS=Mus musculus OX=10090 GN=Eif3m PE=1 SV=1
		Q60710	6	Samhd1	1.323	2.063	1.693	Deoxynucleoside triphosphate triphosphohydrolase SAMHD1 OS=Mus musculus OX=10090 GN=Samhd1 PE=1 SV=3
		Q9QZE7	4	Tsnax	1.323	1.83	1.5765	Translin-associated protein X OS=Mus musculus OX=10090 GN=Tsnax PE=1 SV=1
		Q9CR57	1	Rpl14	1.322	4.341	2.8315	60S ribosomal protein L14 OS=Mus musculus OX=10090 GN=Rpl14 PE=1 SV=3
		Q9CQ86	3	Mien1	1.322	3.592	2.457	Migration and invasion enhancer 1 OS=Mus musculus OX=10090 GN=Mien1 PE=1 SV=1
		Q9Z0N1	10	Eif2s3x	1.322	2.315	1.8185	Eukaryotic translation initiation factor 2 subunit 3, X-linked OS=Mus musculus OX=10090 GN=Eif2s3x PE=1 SV=2
		O35598	5	Adam10	1.321	1.325	1.323	Disintegrin and metalloproteinase domain-containing protein 10 OS=Mus musculus OX=10090 GN=Adam10 PE=1 SV=2
		Q9CQV8	5	Ywhab	1.318	1.553	1.4355	14-3-3 protein beta/alpha OS=Mus musculus OX=10090 GN=Ywhab PE=1 SV=3
		P11103	3	Parp1	1.318	1.433	1.3755	Poly [ADP-ribose] polymerase 1 OS=Mus musculus OX=10090 GN=Parp1 PE=1 SV=3
		O88544	7	Cops4	1.317	2.557	1.937	COP9 signalosome complex subunit 4 OS=Mus musculus OX=10090 GN=Cops4 PE=1 SV=1
		Q62446	4	Fkbp3	1.317	1.632	1.4745	Peptidyl-prolyl cis-trans isomerase FKBP3 OS=Mus musculus OX=10090 GN=Fkbp3 PE=1 SV=2
		Q9R0P3	7	Esd	1.315	2.114	1.7145	S-formylglutathione hydrolase OS=Mus musculus OX=10090 GN=Esd PE=1 SV=1
		Q9CY64	4	Blvra	1.315	1.288	1.3015	Biliverdin reductase A OS=Mus musculus OX=10090 GN=Blvra PE=1 SV=1
		Q9CY45	2	Eef1akmt1	1.313	3.443	2.378	EEF1A lysine methyltransferase 1 OS=Mus musculus OX=10090 GN=Eef1akmt1 PE=1 SV=1
		P80313	13	Cct7	1.313	2.982	2.1475	T-complex protein 1 subunit eta OS=Mus musculus OX=10090 GN=Cct7 PE=1 SV=1
		P60229	10	Eif3e	1.313	2.757	2.035	Eukaryotic translation initiation factor 3 subunit E OS=Mus musculus OX=10090 GN=Eif3e PE=1 SV=1
		Q9D1M0	1	Sec13	1.313	2.045	1.679	Protein SEC13 homolog OS=Mus musculus OX=10090 GN=Sec13 PE=1 SV=3
		Q9QUH0	1	Glrx	1.312	3.103	2.2075	Glutaredoxin-1 OS=Mus musculus OX=10090 GN=Glrx PE=1 SV=3
		Q91YE6	4	Ipo9	1.31	4.644	2.977	Importin-9 OS=Mus musculus OX=10090 GN=Ipo9 PE=1 SV=3
		Q8CGC7	18	Eprs1	1.31	1.988	1.649	Bifunctional glutamate/proline--tRNA ligase OS=Mus musculus OX=10090 GN=Eprs1 PE=1 SV=4
		Q80Y14	1	Glrx5	1.31	1.183	1.2465	Glutaredoxin-related protein 5, mitochondrial OS=Mus musculus OX=10090 GN=Glrx5 PE=1 SV=2
		P61979	16	Hnrnpk	1.308	1.52	1.414	Heterogeneous nuclear ribonucleoprotein K OS=Mus musculus OX=10090 GN=Hnrnpk PE=1 SV=1
		Q3UGR5	2	Hdhd2	1.308	0.247	0.7775	Haloacid dehalogenase-like hydrolase domain-containing protein 2 OS=Mus musculus OX=10090 GN=Hdhd2 PE=1 SV=2
		Q91W90	6	Txndc5	1.307	0.942	1.1245	Thioredoxin domain-containing protein 5 OS=Mus musculus OX=10090 GN=Txndc5 PE=1 SV=2
		Q9Z175	3	Loxl3	1.305	1.368	1.3365	Lysyl oxidase homolog 3 OS=Mus musculus OX=10090 GN=Loxl3 PE=1 SV=2
		P42932	18	Cct8	1.303	2.959	2.131	T-complex protein 1 subunit theta OS=Mus musculus OX=10090 GN=Cct8 PE=1 SV=3
		Q64674	4	Srm	1.303	1.502	1.4025	Spermidine synthase OS=Mus musculus OX=10090 GN=Srm PE=1 SV=1
		Q8BH86	2	Dglucy	1.3	2.755	2.0275	D-glutamate cyclase, mitochondrial OS=Mus musculus OX=10090 GN=Dglucy PE=1 SV=1
		P38647	14	Hspa9	1.299	2.455	1.877	Stress-70 protein, mitochondrial OS=Mus musculus OX=10090 GN=Hspa9 PE=1 SV=3
		O08665	2	Sema3a	1.299	1.652	1.4755	Semaphorin-3A OS=Mus musculus OX=10090 GN=Sema3a PE=1 SV=2
		Q5SUR0	8	Pfas	1.298	2.324	1.811	Phosphoribosylformylglycinamidine synthase OS=Mus musculus OX=10090 GN=Pfas PE=1 SV=1
		P23927	4	Cryab	1.298	1.179	1.2385	Alpha-crystallin B chain OS=Mus musculus OX=10090 GN=Cryab PE=1 SV=2
		Q9R1P0	5	Psma4	1.297	1.638	1.4675	Proteasome subunit alpha type-4 OS=Mus musculus OX=10090 GN=Psma4 PE=1 SV=1
		Q6NZJ6	12	Eif4g1	1.297	1.406	1.3515	Eukaryotic translation initiation factor 4 gamma 1 OS=Mus musculus OX=10090 GN=Eif4g1 PE=1 SV=1
		Q91Z31	1	Ptbp2	1.297	0.01	0.6535	Polypyrimidine tract-binding protein 2 OS=Mus musculus OX=10090 GN=Ptbp2 PE=1 SV=2
		Q61166	6	Mapre1	1.296	2.795	2.0455	Microtubule-associated protein RP/EB family member 1 OS=Mus musculus OX=10090 GN=Mapre1 PE=1 SV=3
		P62852	4	Rps25	1.293	4.478	2.8855	40S ribosomal protein S25 OS=Mus musculus OX=10090 GN=Rps25 PE=1 SV=1
		O08529	8	Capn2	1.293	2.927	2.11	Calpain-2 catalytic subunit OS=Mus musculus OX=10090 GN=Capn2 PE=1 SV=4
		O09172	3	Gclm	1.293	1.539	1.416	Glutamate--cysteine ligase regulatory subunit OS=Mus musculus OX=10090 GN=Gclm PE=1 SV=1
		Q61768	5	Kif5b	1.292	2.022	1.657	Kinesin-1 heavy chain OS=Mus musculus OX=10090 GN=Kif5b PE=1 SV=3
		Q7M6Y3	1	Picalm	1.291	3.659	2.475	Phosphatidylinositol-binding clathrin assembly protein OS=Mus musculus OX=10090 GN=Picalm PE=1 SV=1
		P25976	1	Ubtf	1.29	3.764	2.527	Nucleolar transcription factor 1 OS=Mus musculus OX=10090 GN=Ubtf PE=1 SV=1
		Q9JI46	2	Nudt3	1.29	1.922	1.606	Diphosphoinositol polyphosphate phosphohydrolase 1 OS=Mus musculus OX=10090 GN=Nudt3 PE=1 SV=1
		Q9R045	3	Angptl2	1.289	2.927	2.108	Angiopoietin-related protein 2 OS=Mus musculus OX=10090 GN=Angptl2 PE=2 SV=2
		P80315	15	Cct4	1.289	1.458	1.3735	T-complex protein 1 subunit delta OS=Mus musculus OX=10090 GN=Cct4 PE=1 SV=3
		Q9CWS0	4	Ddah1	1.288	4.736	3.012	N(G),N(G)-dimethylarginine dimethylaminohydrolase 1 OS=Mus musculus OX=10090 GN=Ddah1 PE=1 SV=3
		Q9QYB8	1	Add2	1.284	3.899	2.5915	Beta-adducin OS=Mus musculus OX=10090 GN=Add2 PE=1 SV=4
		Q9DCH4	7	Eif3f	1.284	2.009	1.6465	Eukaryotic translation initiation factor 3 subunit F OS=Mus musculus OX=10090 GN=Eif3f PE=1 SV=2
		Q9CZ04	4	Cops7a	1.283	3.575	2.429	COP9 signalosome complex subunit 7a OS=Mus musculus OX=10090 GN=Cops7a PE=1 SV=2
		Q8BYK6	4	Ythdf3	1.283	1.737	1.51	YTH domain-containing family protein 3 OS=Mus musculus OX=10090 GN=Ythdf3 PE=1 SV=2
		Q9QUM9	7	Psma6	1.283	1.268	1.2755	Proteasome subunit alpha type-6 OS=Mus musculus OX=10090 GN=Psma6 PE=1 SV=1
		Q8VHN8	1	Nudt16l1	1.283	0.01	0.6465	Tudor-interacting repair regulator protein OS=Mus musculus OX=10090 GN=Nudt16l1 PE=1 SV=2
		Q3U7R1	5	Esyt1	1.282	3.382	2.332	Extended synaptotagmin-1 OS=Mus musculus OX=10090 GN=Esyt1 PE=1 SV=2
		Q8CIN4	8	Pak2	1.282	1.799	1.5405	Serine/threonine-protein kinase PAK 2 OS=Mus musculus OX=10090 GN=Pak2 PE=1 SV=1
		P24369	12	Ppib	1.281	1.265	1.273	Peptidyl-prolyl cis-trans isomerase B OS=Mus musculus OX=10090 GN=Ppib PE=1 SV=2
		Q6NZC7	1	Sec23ip	1.279	1.594	1.4365	SEC23-interacting protein OS=Mus musculus OX=10090 GN=Sec23ip PE=1 SV=2
		Q60876	5	Eif4ebp1	1.279	0.395	0.837	Eukaryotic translation initiation factor 4E-binding protein 1 OS=Mus musculus OX=10090 GN=Eif4ebp1 PE=1 SV=3
		Q8VI78	3	Pla1a	1.278	5.072	3.175	Phospholipase A1 member A OS=Mus musculus OX=10090 GN=Pla1a PE=2 SV=3
		Q9QUI0	2	Rhoa	1.277	1.27	1.2735	Transforming protein RhoA OS=Mus musculus OX=10090 GN=Rhoa PE=1 SV=1
		O89051	3	Itm2b	1.275	2.561	1.918	Integral membrane protein 2B OS=Mus musculus OX=10090 GN=Itm2b PE=1 SV=1
		Q00612	14	G6pdx	1.273	1.782	1.5275	Glucose-6-phosphate 1-dehydrogenase X OS=Mus musculus OX=10090 GN=G6pdx PE=1 SV=3
		P55264	2	Adk	1.272	7.987	4.6295	Adenosine kinase OS=Mus musculus OX=10090 GN=Adk PE=1 SV=2
		Q6ZWN5	7	Rps9	1.272	3.766	2.519	40S ribosomal protein S9 OS=Mus musculus OX=10090 GN=Rps9 PE=1 SV=3
		P62196	7	Psmc5	1.272	2.085	1.6785	26S proteasome regulatory subunit 8 OS=Mus musculus OX=10090 GN=Psmc5 PE=1 SV=1
		P0DM40	1	Fer1l5	1.271	0.173	0.722	Fer-1-like protein 5 OS=Mus musculus OX=10090 GN=Fer1l5 PE=1 SV=1
		Q9JMH6	12	Txnrd1	1.27	2.256	1.763	Thioredoxin reductase 1, cytoplasmic OS=Mus musculus OX=10090 GN=Txnrd1 PE=1 SV=3
		Q8BK67	4	Rcc2	1.269	3.695	2.482	Protein RCC2 OS=Mus musculus OX=10090 GN=Rcc2 PE=1 SV=1
		Q8R1F6	1	Hid1	1.269	0.01	0.6395	Protein HID1 OS=Mus musculus OX=10090 GN=Hid1 PE=1 SV=1
		P46061	9	Rangap1	1.267	1.38	1.3235	Ran GTPase-activating protein 1 OS=Mus musculus OX=10090 GN=Rangap1 PE=1 SV=2
		Q08048	2	Hgf	1.266	3.145	2.2055	Hepatocyte growth factor OS=Mus musculus OX=10090 GN=Hgf PE=1 SV=1
		Q9ERK4	11	Cse1l	1.266	2.053	1.6595	Exportin-2 OS=Mus musculus OX=10090 GN=Cse1l PE=1 SV=1
		P11499	23	Hsp90ab1	1.265	1.815	1.54	Heat shock protein HSP 90-beta OS=Mus musculus OX=10090 GN=Hsp90ab1 PE=1 SV=3
		Q9WV55	3	Vapa	1.264	1.905	1.5845	Vesicle-associated membrane protein-associated protein A OS=Mus musculus OX=10090 GN=Vapa PE=1 SV=2
		Q9D0I9	15	Rars1	1.262	2.983	2.1225	Arginine--tRNA ligase, cytoplasmic OS=Mus musculus OX=10090 GN=Rars1 PE=1 SV=2
		P01942	3	Hba	1.26	2.905	2.0825	Hemoglobin subunit alpha OS=Mus musculus OX=10090 GN=Hba PE=1 SV=2
		P17751	10	Tpi1	1.259	0.579	0.919	Triosephosphate isomerase OS=Mus musculus OX=10090 GN=Tpi1 PE=1 SV=5
		Q9D032	1	Ssbp3	1.258	100	50.629	Single-stranded DNA-binding protein 3 OS=Mus musculus OX=10090 GN=Ssbp3 PE=1 SV=2
		Q6P1F6	3	Ppp2r2a	1.258	0.39	0.824	Serine/threonine-protein phosphatase 2A 55 kDa regulatory subunit B alpha isoform OS=Mus musculus OX=10090 GN=Ppp2r2a PE=1 SV=1
		Q8VCN9	2	Tbcc	1.255	3.077	2.166	Tubulin-specific chaperone C OS=Mus musculus OX=10090 GN=Tbcc PE=1 SV=1
		P62889	2	Rpl30	1.255	0.853	1.054	60S ribosomal protein L30 OS=Mus musculus OX=10090 GN=Rpl30 PE=1 SV=2
		P25322	1	Ccnd1	1.254	1.756	1.505	G1/S-specific cyclin-D1 OS=Mus musculus OX=10090 GN=Ccnd1 PE=1 SV=1
		Q8BJ71	4	Nup93	1.252	1.926	1.589	Nuclear pore complex protein Nup93 OS=Mus musculus OX=10090 GN=Nup93 PE=1 SV=1
		Q9QYC0	5	Add1	1.251	1.657	1.454	Alpha-adducin OS=Mus musculus OX=10090 GN=Add1 PE=1 SV=2
		Q6GQT1	3	A2m	1.251	1.489	1.37	Alpha-2-macroglobulin-P OS=Mus musculus OX=10090 GN=A2m PE=2 SV=2
		Q6P5F9	10	Xpo1	1.25	0.578	0.914	Exportin-1 OS=Mus musculus OX=10090 GN=Xpo1 PE=1 SV=1
		Q8BNY6	3	Ncs1	1.249	0.232	0.7405	Neuronal calcium sensor 1 OS=Mus musculus OX=10090 GN=Ncs1 PE=1 SV=3
		Q8C6E0	3	Cfap36	1.248	1.177	1.2125	Cilia- and flagella-associated protein 36 OS=Mus musculus OX=10090 GN=Cfap36 PE=1 SV=1
		Q99JW4	1	Lims1	1.247	100	50.6235	LIM and senescent cell antigen-like-containing domain protein 1 OS=Mus musculus OX=10090 GN=Lims1 PE=1 SV=3
		P26043	6	Rdx	1.247	3.453	2.35	Radixin OS=Mus musculus OX=10090 GN=Rdx PE=1 SV=3
		Q9CWZ7	3	Napg	1.247	0.424	0.8355	Gamma-soluble NSF attachment protein OS=Mus musculus OX=10090 GN=Napg PE=1 SV=1
		O55234	10	Psmb5	1.246	2.63	1.938	Proteasome subunit beta type-5 OS=Mus musculus OX=10090 GN=Psmb5 PE=1 SV=3
		P83887	1	Tubg1	1.246	0.335	0.7905	Tubulin gamma-1 chain OS=Mus musculus OX=10090 GN=Tubg1 PE=1 SV=1
		Q9JKY5	4	Hip1r	1.243	4.403	2.823	Huntingtin-interacting protein 1-related protein OS=Mus musculus OX=10090 GN=Hip1r PE=1 SV=2
		O35226	5	Psmd4	1.242	1.355	1.2985	26S proteasome non-ATPase regulatory subunit 4 OS=Mus musculus OX=10090 GN=Psmd4 PE=1 SV=1
		Q8BVF2	2	Pdcl3	1.241	1.367	1.304	Phosducin-like protein 3 OS=Mus musculus OX=10090 GN=Pdcl3 PE=1 SV=1
		Q9JKR6	8	Hyou1	1.24	2.53	1.885	Hypoxia up-regulated protein 1 OS=Mus musculus OX=10090 GN=Hyou1 PE=1 SV=1
		Q91V12	7	Acot7	1.239	2.091	1.665	Cytosolic acyl coenzyme A thioester hydrolase OS=Mus musculus OX=10090 GN=Acot7 PE=1 SV=2
		P39749	1	Fen1	1.238	100	50.619	Flap endonuclease 1 OS=Mus musculus OX=10090 GN=Fen1 PE=1 SV=1
		Q9Z1Z2	6	Strap	1.238	1.837	1.5375	Serine-threonine kinase receptor-associated protein OS=Mus musculus OX=10090 GN=Strap PE=1 SV=2
		Q60739	2	Bag1	1.238	0.928	1.083	BAG family molecular chaperone regulator 1 OS=Mus musculus OX=10090 GN=Bag1 PE=1 SV=3
		Q62422	2	Ostf1	1.235	0.363	0.799	Osteoclast-stimulating factor 1 OS=Mus musculus OX=10090 GN=Ostf1 PE=1 SV=2
		Q80UG5	15	Septin9	1.233	2.214	1.7235	Septin-9 OS=Mus musculus OX=10090 GN=Septin9 PE=1 SV=1
		Q9CPU0	8	Glo1	1.231	1.852	1.5415	Lactoylglutathione lyase OS=Mus musculus OX=10090 GN=Glo1 PE=1 SV=3
		Q7TMB8	3	Cyfip1	1.23	1.961	1.5955	Cytoplasmic FMR1-interacting protein 1 OS=Mus musculus OX=10090 GN=Cyfip1 PE=1 SV=1
		Q8VDW0	3	Ddx39a	1.23	0.591	0.9105	ATP-dependent RNA helicase DDX39A OS=Mus musculus OX=10090 GN=Ddx39a PE=1 SV=1
		Q9D8S4	2	Rexo2	1.229	2.359	1.794	Oligoribonuclease, mitochondrial OS=Mus musculus OX=10090 GN=Rexo2 PE=1 SV=2
		Q8JZQ9	16	Eif3b	1.229	2.116	1.6725	Eukaryotic translation initiation factor 3 subunit B OS=Mus musculus OX=10090 GN=Eif3b PE=1 SV=1
		O35685	13	Nudc	1.229	1.566	1.3975	Nuclear migration protein nudC OS=Mus musculus OX=10090 GN=Nudc PE=1 SV=1
		P62754	2	Rps6	1.226	2.23	1.728	40S ribosomal protein S6 OS=Mus musculus OX=10090 GN=Rps6 PE=1 SV=1
		Q9ERG2	3	Strn3	1.226	1.167	1.1965	Striatin-3 OS=Mus musculus OX=10090 GN=Strn3 PE=1 SV=1
		P97315	4	Csrp1	1.225	2.67	1.9475	Cysteine and glycine-rich protein 1 OS=Mus musculus OX=10090 GN=Csrp1 PE=1 SV=3
		Q8VD75	2	Hip1	1.224	2.631	1.9275	Huntingtin-interacting protein 1 OS=Mus musculus OX=10090 GN=Hip1 PE=1 SV=2
		Q8CG19	5	Ltbp1	1.222	3.684	2.453	Latent-transforming growth factor beta-binding protein 1 OS=Mus musculus OX=10090 GN=Ltbp1 PE=1 SV=2
		Q9Z1N5	4	Ddx39b	1.222	1.428	1.325	Spliceosome RNA helicase Ddx39b OS=Mus musculus OX=10090 GN=Ddx39b PE=1 SV=1
		Q5FWK3	7	Arhgap1	1.222	0.662	0.942	Rho GTPase-activating protein 1 OS=Mus musculus OX=10090 GN=Arhgap1 PE=1 SV=1
		Q9DAU1	3	Cnpy3	1.222	0.247	0.7345	Protein canopy homolog 3 OS=Mus musculus OX=10090 GN=Cnpy3 PE=1 SV=1
		P68040	8	Rack1	1.221	1.156	1.1885	Receptor of activated protein C kinase 1 OS=Mus musculus OX=10090 GN=Rack1 PE=1 SV=3
		P80314	16	Cct2	1.219	2.48	1.8495	T-complex protein 1 subunit beta OS=Mus musculus OX=10090 GN=Cct2 PE=1 SV=4
		Q9D0I8	2	Mrto4	1.218	1.193	1.2055	mRNA turnover protein 4 homolog OS=Mus musculus OX=10090 GN=Mrto4 PE=1 SV=1
		Q99KJ8	11	Dctn2	1.217	1.577	1.397	Dynactin subunit 2 OS=Mus musculus OX=10090 GN=Dctn2 PE=1 SV=3
		P68254	5	Ywhaq	1.217	0.729	0.973	14-3-3 protein theta OS=Mus musculus OX=10090 GN=Ywhaq PE=1 SV=1
		Q8K4Z3	2	Naxe	1.217	0.682	0.9495	NAD(P)H-hydrate epimerase OS=Mus musculus OX=10090 GN=Naxe PE=1 SV=1
		P26443	2	Glud1	1.216	0.523	0.8695	Glutamate dehydrogenase 1, mitochondrial OS=Mus musculus OX=10090 GN=Glud1 PE=1 SV=1
		P04768	1	Prl2c3	1.214	3.73	2.472	Prolactin-2C3 OS=Mus musculus OX=10090 GN=Prl2c3 PE=1 SV=2
		A2A7S8	5	Kiaa1522	1.214	2.364	1.789	Uncharacterized protein KIAA1522 OS=Mus musculus OX=10090 GN=Kiaa1522 PE=1 SV=1
		O35295	3	Purb	1.213	2.764	1.9885	Transcriptional activator protein Pur-beta OS=Mus musculus OX=10090 GN=Purb PE=1 SV=3
		Q61112	8	Sdf4	1.211	1.423	1.317	45 kDa calcium-binding protein OS=Mus musculus OX=10090 GN=Sdf4 PE=1 SV=1
		Q9D708	2	S100a16	1.211	0.381	0.796	Protein S100-A16 OS=Mus musculus OX=10090 GN=S100a16 PE=1 SV=1
		P56959	6	Fus	1.21	0.76	0.985	RNA-binding protein FUS OS=Mus musculus OX=10090 GN=Fus PE=1 SV=1
		Q9WUA2	5	Farsb	1.209	1.556	1.3825	Phenylalanine--tRNA ligase beta subunit OS=Mus musculus OX=10090 GN=Farsb PE=1 SV=2
		O88384	3	Vti1b	1.208	2.73	1.969	Vesicle transport through interaction with t-SNAREs homolog 1B OS=Mus musculus OX=10090 GN=Vti1b PE=1 SV=1
		P27641	2	Xrcc5	1.207	100	50.6035	X-ray repair cross-complementing protein 5 OS=Mus musculus OX=10090 GN=Xrcc5 PE=1 SV=4
		P47911	6	Rpl6	1.206	0.8	1.003	60S ribosomal protein L6 OS=Mus musculus OX=10090 GN=Rpl6 PE=1 SV=3
		Q9D0R2	12	Tars1	1.205	2.192	1.6985	Threonine--tRNA ligase 1, cytoplasmic OS=Mus musculus OX=10090 GN=Tars1 PE=1 SV=2
		Q9Z2D1	1	Mtmr2	1.204	1.524	1.364	Myotubularin-related protein 2 OS=Mus musculus OX=10090 GN=Mtmr2 PE=1 SV=3
		Q8R1B4	13	Eif3c	1.203	2.447	1.825	Eukaryotic translation initiation factor 3 subunit C OS=Mus musculus OX=10090 GN=Eif3c PE=1 SV=1
		Q9JJ94	1	Ssna1	1.203	0.225	0.714	Sjoegren syndrome nuclear autoantigen 1 homolog OS=Mus musculus OX=10090 GN=Ssna1 PE=1 SV=1
		Q60692	2	Psmb6	1.198	4.025	2.6115	Proteasome subunit beta type-6 OS=Mus musculus OX=10090 GN=Psmb6 PE=1 SV=3
		Q7TPV4	5	Mybbp1a	1.197	3.317	2.257	Myb-binding protein 1A OS=Mus musculus OX=10090 GN=Mybbp1a PE=1 SV=2
		Q9EST5	2	Anp32b	1.197	1.245	1.221	Acidic leucine-rich nuclear phosphoprotein 32 family member B OS=Mus musculus OX=10090 GN=Anp32b PE=1 SV=1
		Q3TW96	6	Uap1l1	1.195	1.607	1.401	UDP-N-acetylhexosamine pyrophosphorylase-like protein 1 OS=Mus musculus OX=10090 GN=Uap1l1 PE=1 SV=1
		Q7TPM1	4	Prrc2b	1.195	1.432	1.3135	Protein PRRC2B OS=Mus musculus OX=10090 GN=Prrc2b PE=1 SV=1
		O70551	1	Srpk1	1.195	0.51	0.8525	SRSF protein kinase 1 OS=Mus musculus OX=10090 GN=Srpk1 PE=1 SV=2
		Q9R1T2	5	Sae1	1.194	0.58	0.887	SUMO-activating enzyme subunit 1 OS=Mus musculus OX=10090 GN=Sae1 PE=1 SV=1
		Q9EP71	9	Rai14	1.193	1.128	1.1605	Ankycorbin OS=Mus musculus OX=10090 GN=Rai14 PE=1 SV=1
		Q9Z0J0	2	Npc2	1.191	1.418	1.3045	NPC intracellular cholesterol transporter 2 OS=Mus musculus OX=10090 GN=Npc2 PE=1 SV=1
		P50247	9	Ahcy	1.19	2.137	1.6635	Adenosylhomocysteinase OS=Mus musculus OX=10090 GN=Ahcy PE=1 SV=3
		Q7TQ95	1	Lnpk	1.188	3.759	2.4735	Endoplasmic reticulum junction formation protein lunapark OS=Mus musculus OX=10090 GN=Lnpk PE=1 SV=1
		P35585	7	Ap1m1	1.188	1.006	1.097	AP-1 complex subunit mu-1 OS=Mus musculus OX=10090 GN=Ap1m1 PE=1 SV=3
		Q80VP1	1	Epn1	1.187	2.55	1.8685	Epsin-1 OS=Mus musculus OX=10090 GN=Epn1 PE=1 SV=3
		Q9CR26	3	Vta1	1.187	1.878	1.5325	Vacuolar protein sorting-associated protein VTA1 homolog OS=Mus musculus OX=10090 GN=Vta1 PE=1 SV=1
		Q8BK30	1	Ndufv3	1.187	0.845	1.016	NADH dehydrogenase [ubiquinone] flavoprotein 3, mitochondrial OS=Mus musculus OX=10090 GN=Ndufv3 PE=1 SV=1
		P60867	2	Rps20	1.184	4.672	2.928	40S ribosomal protein S20 OS=Mus musculus OX=10090 GN=Rps20 PE=1 SV=1
		O08788	12	Dctn1	1.184	1.877	1.5305	Dynactin subunit 1 OS=Mus musculus OX=10090 GN=Dctn1 PE=1 SV=3
		Q9D711	2	Pir	1.184	1.014	1.099	Pirin OS=Mus musculus OX=10090 GN=Pir PE=1 SV=1
		Q61191	3	Hcfc1	1.181	2.373	1.777	Host cell factor 1 OS=Mus musculus OX=10090 GN=Hcfc1 PE=1 SV=2
		Q7TSH6	2	Scaf4	1.181	0.861	1.021	SR-related and CTD-associated factor 4 OS=Mus musculus OX=10090 GN=Scaf4 PE=1 SV=1
		P41731	1	Cd63	1.179	3.206	2.1925	CD63 antigen OS=Mus musculus OX=10090 GN=Cd63 PE=1 SV=2
		P0DOY1	1	Dnmt3c	1.177	100	50.5885	DNA (cytosine-5)-methyltransferase 3C OS=Mus musculus OX=10090 GN=Dnmt3c PE=1 SV=2
		P62715	3	Ppp2cb	1.176	0.687	0.9315	Serine/threonine-protein phosphatase 2A catalytic subunit beta isoform OS=Mus musculus OX=10090 GN=Ppp2cb PE=1 SV=1
		P29341	18	Pabpc1	1.175	1.174	1.1745	Polyadenylate-binding protein 1 OS=Mus musculus OX=10090 GN=Pabpc1 PE=1 SV=2
		Q99LI8	1	Hgs	1.175	0.588	0.8815	Hepatocyte growth factor-regulated tyrosine kinase substrate OS=Mus musculus OX=10090 GN=Hgs PE=1 SV=2
		P18572	2	Bsg	1.172	4.005	2.5885	Basigin OS=Mus musculus OX=10090 GN=Bsg PE=1 SV=2
		Q60967	3	Papss1	1.171	0.53	0.8505	Bifunctional 3'-phosphoadenosine 5'-phosphosulfate synthase 1 OS=Mus musculus OX=10090 GN=Papss1 PE=1 SV=1
		P70202	2	Lxn	1.17	4.014	2.592	Latexin OS=Mus musculus OX=10090 GN=Lxn PE=1 SV=2
		Q6NZN0	3	Rbm26	1.169	1.142	1.1555	RNA-binding protein 26 OS=Mus musculus OX=10090 GN=Rbm26 PE=1 SV=2
		P35564	3	Canx	1.169	1.033	1.101	Calnexin OS=Mus musculus OX=10090 GN=Canx PE=1 SV=1
		Q9JI10	1	Stk3	1.168	100	50.584	Serine/threonine-protein kinase 3 OS=Mus musculus OX=10090 GN=Stk3 PE=1 SV=1
		P21278	2	Gna11	1.168	2.083	1.6255	Guanine nucleotide-binding protein subunit alpha-11 OS=Mus musculus OX=10090 GN=Gna11 PE=1 SV=1
		P62748	4	Hpcal1	1.168	1.854	1.511	Hippocalcin-like protein 1 OS=Mus musculus OX=10090 GN=Hpcal1 PE=1 SV=2
		Q9D6X6	2	Prss23	1.167	2.402	1.7845	Serine protease 23 OS=Mus musculus OX=10090 GN=Prss23 PE=2 SV=2
		Q9CPV4	6	Glod4	1.167	1.667	1.417	Glyoxalase domain-containing protein 4 OS=Mus musculus OX=10090 GN=Glod4 PE=1 SV=1
		P06801	7	Me1	1.167	1.386	1.2765	NADP-dependent malic enzyme OS=Mus musculus OX=10090 GN=Me1 PE=1 SV=2
		Q99J08	3	Sec14l2	1.166	3.228	2.197	SEC14-like protein 2 OS=Mus musculus OX=10090 GN=Sec14l2 PE=1 SV=1
		Q9Z0J7	2	Gdf15	1.165	2.411	1.788	Growth/differentiation factor 15 OS=Mus musculus OX=10090 GN=Gdf15 PE=1 SV=2
		Q8BQM4	2	Heatr3	1.165	1.101	1.133	HEAT repeat-containing protein 3 OS=Mus musculus OX=10090 GN=Heatr3 PE=1 SV=1
		Q9CZN7	4	Shmt2	1.165	0.771	0.968	Serine hydroxymethyltransferase, mitochondrial OS=Mus musculus OX=10090 GN=Shmt2 PE=1 SV=1
		Q99K48	8	Nono	1.164	2.618	1.891	Non-POU domain-containing octamer-binding protein OS=Mus musculus OX=10090 GN=Nono PE=1 SV=3
		Q91YR1	8	Twf1	1.163	2.114	1.6385	Twinfilin-1 OS=Mus musculus OX=10090 GN=Twf1 PE=1 SV=2
		P50580	12	Pa2g4	1.163	0.908	1.0355	Proliferation-associated protein 2G4 OS=Mus musculus OX=10090 GN=Pa2g4 PE=1 SV=3
		P14873	46	Map1b	1.162	2.157	1.6595	Microtubule-associated protein 1B OS=Mus musculus OX=10090 GN=Map1b PE=1 SV=2
		P11983	15	Tcp1	1.162	2.141	1.6515	T-complex protein 1 subunit alpha OS=Mus musculus OX=10090 GN=Tcp1 PE=1 SV=3
		P14206	13	Rpsa	1.162	1.195	1.1785	40S ribosomal protein SA OS=Mus musculus OX=10090 GN=Rpsa PE=1 SV=4
		O55106	3	Strn	1.159	100	50.5795	Striatin OS=Mus musculus OX=10090 GN=Strn PE=1 SV=2
		Q9Z222	1	B3GNT2	1.159	100	50.5795	N-acetyllactosaminide beta-1,3-N-acetylglucosaminyltransferase 2 OS=Mus musculus OX=10090 GN=B3GNT2 PE=1 SV=3
		Q62203	3	Sf3a2	1.159	3.151	2.155	Splicing factor 3A subunit 2 OS=Mus musculus OX=10090 GN=Sf3a2 PE=1 SV=2
		Q8CI51	9	Pdlim5	1.159	1.865	1.512	PDZ and LIM domain protein 5 OS=Mus musculus OX=10090 GN=Pdlim5 PE=1 SV=4
		P51125	20	Cast	1.159	1.18	1.1695	Calpastatin OS=Mus musculus OX=10090 GN=Cast PE=1 SV=2
		Q80UM3	4	Naa15	1.158	3.846	2.502	N-alpha-acetyltransferase 15, NatA auxiliary subunit OS=Mus musculus OX=10090 GN=Naa15 PE=1 SV=1
		Q8VED5	1	Krt79	1.158	2.362	1.76	Keratin, type II cytoskeletal 79 OS=Mus musculus OX=10090 GN=Krt79 PE=1 SV=2
		Q8R010	1	Aimp2	1.158	1.527	1.3425	Aminoacyl tRNA synthase complex-interacting multifunctional protein 2 OS=Mus musculus OX=10090 GN=Aimp2 PE=1 SV=2
		Q8BL66	10	Eea1	1.157	1.525	1.341	Early endosome antigen 1 OS=Mus musculus OX=10090 GN=Eea1 PE=1 SV=2
		P54822	8	Adsl	1.155	1.377	1.266	Adenylosuccinate lyase OS=Mus musculus OX=10090 GN=Adsl PE=1 SV=2
		Q9D8Y0	5	Efhd2	1.154	1.38	1.267	EF-hand domain-containing protein D2 OS=Mus musculus OX=10090 GN=Efhd2 PE=1 SV=1
		Q9D8S3	6	Arfgap3	1.153	2.21	1.6815	ADP-ribosylation factor GTPase-activating protein 3 OS=Mus musculus OX=10090 GN=Arfgap3 PE=1 SV=2
		P37804	10	Tagln	1.152	1.429	1.2905	Transgelin OS=Mus musculus OX=10090 GN=Tagln PE=1 SV=3
		Q8CFI0	3	Nedd4l	1.152	1.098	1.125	E3 ubiquitin-protein ligase NEDD4-like OS=Mus musculus OX=10090 GN=Nedd4l PE=1 SV=2
		P32233	5	Drg1	1.151	1.941	1.546	Developmentally-regulated GTP-binding protein 1 OS=Mus musculus OX=10090 GN=Drg1 PE=1 SV=1
		Q9ESK9	1	Rb1cc1	1.149	100	50.5745	RB1-inducible coiled-coil protein 1 OS=Mus musculus OX=10090 GN=Rb1cc1 PE=1 SV=3
		P80318	20	Cct3	1.147	2.032	1.5895	T-complex protein 1 subunit gamma OS=Mus musculus OX=10090 GN=Cct3 PE=1 SV=1
		Q8VID5	1	Recql5	1.147	1.965	1.556	ATP-dependent DNA helicase Q5 OS=Mus musculus OX=10090 GN=Recql5 PE=1 SV=1
		P62281	5	Rps11	1.145	2.362	1.7535	40S ribosomal protein S11 OS=Mus musculus OX=10090 GN=Rps11 PE=1 SV=3
		Q91Z53	1	Grhpr	1.144	3.759	2.4515	Glyoxylate reductase/hydroxypyruvate reductase OS=Mus musculus OX=10090 GN=Grhpr PE=1 SV=1
		Q3U1J4	18	Ddb1	1.144	1.48	1.312	DNA damage-binding protein 1 OS=Mus musculus OX=10090 GN=Ddb1 PE=1 SV=2
		Q91WK2	8	Eif3h	1.143	3.106	2.1245	Eukaryotic translation initiation factor 3 subunit H OS=Mus musculus OX=10090 GN=Eif3h PE=1 SV=1
		Q9JHU4	41	Dync1h1	1.143	1.905	1.524	Cytoplasmic dynein 1 heavy chain 1 OS=Mus musculus OX=10090 GN=Dync1h1 PE=1 SV=2
		Q61239	1	Fnta	1.143	0.771	0.957	Protein farnesyltransferase/geranylgeranyltransferase type-1 subunit alpha OS=Mus musculus OX=10090 GN=Fnta PE=1 SV=1
		Q3UPL0	10	Sec31a	1.142	1.581	1.3615	Protein transport protein Sec31A OS=Mus musculus OX=10090 GN=Sec31a PE=1 SV=2
		Q8BH64	6	Ehd2	1.141	0.682	0.9115	EH domain-containing protein 2 OS=Mus musculus OX=10090 GN=Ehd2 PE=1 SV=1
		Q62417	2	Sorbs1	1.139	100	50.5695	Sorbin and SH3 domain-containing protein 1 OS=Mus musculus OX=10090 GN=Sorbs1 PE=1 SV=2
		P62900	3	Rpl31	1.139	4.187	2.663	60S ribosomal protein L31 OS=Mus musculus OX=10090 GN=Rpl31 PE=1 SV=1
		Q60972	5	Rbbp4	1.139	1.758	1.4485	Histone-binding protein RBBP4 OS=Mus musculus OX=10090 GN=Rbbp4 PE=1 SV=5
		Q52KI8	4	Srrm1	1.139	0.01	0.5745	Serine/arginine repetitive matrix protein 1 OS=Mus musculus OX=10090 GN=Srrm1 PE=1 SV=2
		Q6PDL0	4	Dync1li2	1.138	1.542	1.34	Cytoplasmic dynein 1 light intermediate chain 2 OS=Mus musculus OX=10090 GN=Dync1li2 PE=1 SV=2
		Q922J3	13	Clip1	1.137	2.247	1.692	CAP-Gly domain-containing linker protein 1 OS=Mus musculus OX=10090 GN=Clip1 PE=1 SV=1
		Q8VBV3	3	Exosc2	1.134	1.88	1.507	Exosome complex component RRP4 OS=Mus musculus OX=10090 GN=Exosc2 PE=1 SV=1
		Q8BJW6	7	Eif2a	1.133	1.392	1.2625	Eukaryotic translation initiation factor 2A OS=Mus musculus OX=10090 GN=Eif2a PE=1 SV=2
		Q9D8W5	6	Psmd12	1.132	2.131	1.6315	26S proteasome non-ATPase regulatory subunit 12 OS=Mus musculus OX=10090 GN=Psmd12 PE=1 SV=4
		P50518	5	Atp6v1e1	1.132	2.001	1.5665	V-type proton ATPase subunit E 1 OS=Mus musculus OX=10090 GN=Atp6v1e1 PE=1 SV=2
		O55222	1	Ilk	1.131	0.217	0.674	Integrin-linked protein kinase OS=Mus musculus OX=10090 GN=Ilk PE=1 SV=2
		Q04750	2	Top1	1.13	100	50.565	DNA topoisomerase 1 OS=Mus musculus OX=10090 GN=Top1 PE=1 SV=2
		Q91ZU6	10	Dst	1.129	3.217	2.173	Dystonin OS=Mus musculus OX=10090 GN=Dst PE=1 SV=2
		Q9JHK4	1	Rabggta	1.126	1.242	1.184	Geranylgeranyl transferase type-2 subunit alpha OS=Mus musculus OX=10090 GN=Rabggta PE=1 SV=1
		Q3UQ28	14	Pxdn	1.121	1.711	1.416	Peroxidasin homolog OS=Mus musculus OX=10090 GN=Pxdn PE=1 SV=2
		P97494	6	Gclc	1.121	0.921	1.021	Glutamate--cysteine ligase catalytic subunit OS=Mus musculus OX=10090 GN=Gclc PE=1 SV=4
		P54775	6	Psmc4	1.121	0.836	0.9785	26S proteasome regulatory subunit 6B OS=Mus musculus OX=10090 GN=Psmc4 PE=1 SV=2
		P62984	15	Uba52	1.121	0.603	0.862	Ubiquitin-60S ribosomal protein L40 OS=Mus musculus OX=10090 GN=Uba52 PE=1 SV=2
		P30681	6	Hmgb2	1.12	2.391	1.7555	High mobility group protein B2 OS=Mus musculus OX=10090 GN=Hmgb2 PE=1 SV=3
		Q8BML9	5	Qars1	1.116	0.771	0.9435	Glutamine--tRNA ligase OS=Mus musculus OX=10090 GN=Qars1 PE=1 SV=1
		Q6PGB6	3	Naa50	1.115	100	50.5575	N-alpha-acetyltransferase 50 OS=Mus musculus OX=10090 GN=Naa50 PE=1 SV=1
		Q640M1	1	Utp14a	1.113	0.267	0.69	U3 small nucleolar RNA-associated protein 14 homolog A OS=Mus musculus OX=10090 GN=Utp14a PE=1 SV=1
		Q922B2	13	Dars1	1.112	1.681	1.3965	Aspartate--tRNA ligase, cytoplasmic OS=Mus musculus OX=10090 GN=Dars1 PE=1 SV=2
		Q9D1J3	9	Sarnp	1.11	2.095	1.6025	SAP domain-containing ribonucleoprotein OS=Mus musculus OX=10090 GN=Sarnp PE=1 SV=3
		P70372	7	Elavl1	1.109	1.505	1.307	ELAV-like protein 1 OS=Mus musculus OX=10090 GN=Elavl1 PE=1 SV=2
		Q9JK81	5	Myg1	1.108	1.679	1.3935	MYG1 exonuclease OS=Mus musculus OX=10090 GN=Myg1 PE=1 SV=1
		P23591	6	Gfus	1.108	1.359	1.2335	GDP-L-fucose synthase OS=Mus musculus OX=10090 GN=Gfus PE=1 SV=3
		Q99LI7	6	Cstf3	1.107	1.16	1.1335	Cleavage stimulation factor subunit 3 OS=Mus musculus OX=10090 GN=Cstf3 PE=1 SV=1
		P47878	1	Igfbp3	1.106	5.056	3.081	Insulin-like growth factor-binding protein 3 OS=Mus musculus OX=10090 GN=Igfbp3 PE=2 SV=2
		Q62356	3	Fstl1	1.106	3.739	2.4225	Follistatin-related protein 1 OS=Mus musculus OX=10090 GN=Fstl1 PE=1 SV=2
		P17225	6	Ptbp1	1.106	0.937	1.0215	Polypyrimidine tract-binding protein 1 OS=Mus musculus OX=10090 GN=Ptbp1 PE=1 SV=2
		Q9WVJ2	9	Psmd13	1.105	2.085	1.595	26S proteasome non-ATPase regulatory subunit 13 OS=Mus musculus OX=10090 GN=Psmd13 PE=1 SV=1
		Q5SRX1	3	Tom1l2	1.104	2.043	1.5735	TOM1-like protein 2 OS=Mus musculus OX=10090 GN=Tom1l2 PE=1 SV=1
		Q9JM14	1	Nt5c	1.104	1.729	1.4165	5'(3')-deoxyribonucleotidase, cytosolic type OS=Mus musculus OX=10090 GN=Nt5c PE=1 SV=1
		P14131	6	Rps16	1.102	1.701	1.4015	40S ribosomal protein S16 OS=Mus musculus OX=10090 GN=Rps16 PE=1 SV=4
		Q9R1Q9	6	Atp6ap1	1.101	1.07	1.0855	V-type proton ATPase subunit S1 OS=Mus musculus OX=10090 GN=Atp6ap1 PE=1 SV=1
		P10126	12	Eef1a1	1.1	2.07	1.585	Elongation factor 1-alpha 1 OS=Mus musculus OX=10090 GN=Eef1a1 PE=1 SV=3
		Q9JJH1	1	Rnase4	1.1	0.277	0.6885	Ribonuclease 4 OS=Mus musculus OX=10090 GN=Rnase4 PE=1 SV=1
		Q9JIX0	2	Eny2	1.099	1.848	1.4735	Transcription and mRNA export factor ENY2 OS=Mus musculus OX=10090 GN=Eny2 PE=1 SV=1
		P61290	7	Psme3	1.099	0.952	1.0255	Proteasome activator complex subunit 3 OS=Mus musculus OX=10090 GN=Psme3 PE=1 SV=1
		Q9CXZ1	2	Ndufs4	1.098	100	50.549	NADH dehydrogenase [ubiquinone] iron-sulfur protein 4, mitochondrial OS=Mus musculus OX=10090 GN=Ndufs4 PE=1 SV=3
		P70698	6	Ctps1	1.098	1.911	1.5045	CTP synthase 1 OS=Mus musculus OX=10090 GN=Ctps1 PE=1 SV=2
		O09106	3	Hdac1	1.097	1.862	1.4795	Histone deacetylase 1 OS=Mus musculus OX=10090 GN=Hdac1 PE=1 SV=1
		Q8K482	2	Emilin2	1.097	0.795	0.946	EMILIN-2 OS=Mus musculus OX=10090 GN=Emilin2 PE=1 SV=1
		P99024	3	Tubb5	1.097	0.589	0.843	Tubulin beta-5 chain OS=Mus musculus OX=10090 GN=Tubb5 PE=1 SV=1
		Q61464	3	Znf638	1.097	0.254	0.6755	Zinc finger protein 638 OS=Mus musculus OX=10090 GN=Znf638 PE=1 SV=2
		O89079	6	Cope	1.095	2.43	1.7625	Coatomer subunit epsilon OS=Mus musculus OX=10090 GN=Cope PE=1 SV=3
		Q8CHU3	1	Epn2	1.094	0.415	0.7545	Epsin-2 OS=Mus musculus OX=10090 GN=Epn2 PE=1 SV=1
		B9EKI3	2	Tmf1	1.092	100	50.546	TATA element modulatory factor OS=Mus musculus OX=10090 GN=Tmf1 PE=1 SV=2
		P62843	2	Rps15	1.091	1.205	1.148	40S ribosomal protein S15 OS=Mus musculus OX=10090 GN=Rps15 PE=1 SV=2
		Q8BMK4	7	Ckap4	1.091	0.62	0.8555	Cytoskeleton-associated protein 4 OS=Mus musculus OX=10090 GN=Ckap4 PE=1 SV=2
		P12367	1	Prkar2a	1.089	2.205	1.647	cAMP-dependent protein kinase type II-alpha regulatory subunit OS=Mus musculus OX=10090 GN=Prkar2a PE=1 SV=2
		Q8CHP8	3	Pgp	1.088	1.846	1.467	Glycerol-3-phosphate phosphatase OS=Mus musculus OX=10090 GN=Pgp PE=1 SV=1
		Q9ES28	2	Arhgef7	1.086	100	50.543	Rho guanine nucleotide exchange factor 7 OS=Mus musculus OX=10090 GN=Arhgef7 PE=1 SV=2
		P26369	5	U2af2	1.086	0.956	1.021	Splicing factor U2AF 65 kDa subunit OS=Mus musculus OX=10090 GN=U2af2 PE=1 SV=3
		O55029	7	Copb2	1.084	1.764	1.424	Coatomer subunit beta' OS=Mus musculus OX=10090 GN=Copb2 PE=1 SV=2
		O70326	2	Grem1	1.083	1.506	1.2945	Gremlin-1 OS=Mus musculus OX=10090 GN=Grem1 PE=2 SV=1
		Q810A7	6	Ddx42	1.082	0.86	0.971	ATP-dependent RNA helicase DDX42 OS=Mus musculus OX=10090 GN=Ddx42 PE=1 SV=3
		Q80U87	3	Usp8	1.081	100	50.5405	Ubiquitin carboxyl-terminal hydrolase 8 OS=Mus musculus OX=10090 GN=Usp8 PE=1 SV=2
		P07214	5	Sparc	1.08	0.682	0.881	SPARC OS=Mus musculus OX=10090 GN=Sparc PE=1 SV=1
		Q8R1Q8	6	Dync1li1	1.079	2.826	1.9525	Cytoplasmic dynein 1 light intermediate chain 1 OS=Mus musculus OX=10090 GN=Dync1li1 PE=1 SV=1
		P27659	2	Rpl3	1.078	1.218	1.148	60S ribosomal protein L3 OS=Mus musculus OX=10090 GN=Rpl3 PE=1 SV=3
		Q61656	9	Ddx5	1.078	1.196	1.137	Probable ATP-dependent RNA helicase DDX5 OS=Mus musculus OX=10090 GN=Ddx5 PE=1 SV=2
		P62908	11	Rps3	1.076	2.311	1.6935	40S ribosomal protein S3 OS=Mus musculus OX=10090 GN=Rps3 PE=1 SV=1
		Q9D8N0	11	Eef1g	1.076	1.491	1.2835	Elongation factor 1-gamma OS=Mus musculus OX=10090 GN=Eef1g PE=1 SV=3
		Q9QZF2	7	Gpc1	1.074	1.856	1.465	Glypican-1 OS=Mus musculus OX=10090 GN=Gpc1 PE=1 SV=1
		Q61879	14	Myh10	1.073	1.013	1.043	Myosin-10 OS=Mus musculus OX=10090 GN=Myh10 PE=1 SV=2
		Q6NV83	2	U2surp	1.071	3.069	2.07	U2 snRNP-associated SURP motif-containing protein OS=Mus musculus OX=10090 GN=U2surp PE=1 SV=3
		Q9QY76	3	Vapb	1.071	2.771	1.921	Vesicle-associated membrane protein-associated protein B OS=Mus musculus OX=10090 GN=Vapb PE=1 SV=3
		Q9D819	11	Ppa1	1.071	2.01	1.5405	Inorganic pyrophosphatase OS=Mus musculus OX=10090 GN=Ppa1 PE=1 SV=1
		P62192	7	Psmc1	1.071	1.853	1.462	26S proteasome regulatory subunit 4 OS=Mus musculus OX=10090 GN=Psmc1 PE=1 SV=1
		Q62318	13	Trim28	1.069	1.133	1.101	Transcription intermediary factor 1-beta OS=Mus musculus OX=10090 GN=Trim28 PE=1 SV=3
		Q9CYH6	1	Rrs1	1.067	0.571	0.819	Ribosome biogenesis regulatory protein homolog OS=Mus musculus OX=10090 GN=Rrs1 PE=1 SV=1
		Q6ZWZ2	2	Ube2r2	1.066	2.899	1.9825	Ubiquitin-conjugating enzyme E2 R2 OS=Mus musculus OX=10090 GN=Ube2r2 PE=1 SV=1
		Q8CI19	1	Pdgfc	1.066	2.84	1.953	Platelet-derived growth factor C OS=Mus musculus OX=10090 GN=Pdgfc PE=1 SV=2
		P17183	1	Eno2	1.065	0.01	0.5375	Gamma-enolase OS=Mus musculus OX=10090 GN=Eno2 PE=1 SV=2
		Q61686	4	Cbx5	1.064	1.678	1.371	Chromobox protein homolog 5 OS=Mus musculus OX=10090 GN=Cbx5 PE=1 SV=1
		Q0GNC1	5	Inf2	1.064	1.254	1.159	Inverted formin-2 OS=Mus musculus OX=10090 GN=Inf2 PE=1 SV=1
		Q9CSN1	5	Snw1	1.064	1.079	1.0715	SNW domain-containing protein 1 OS=Mus musculus OX=10090 GN=Snw1 PE=1 SV=3
		Q9JMA1	12	Usp14	1.061	0.983	1.022	Ubiquitin carboxyl-terminal hydrolase 14 OS=Mus musculus OX=10090 GN=Usp14 PE=1 SV=3
		Q9JHL1	1	Slc9a3r2	1.059	100	50.5295	Na(+)/H(+) exchange regulatory cofactor NHE-RF2 OS=Mus musculus OX=10090 GN=Slc9a3r2 PE=1 SV=2
		Q9D735	3	Trir	1.059	4.854	2.9565	Telomerase RNA component interacting RNase OS=Mus musculus OX=10090 GN=Trir PE=1 SV=1
		P70271	6	Pdlim4	1.059	1.16	1.1095	PDZ and LIM domain protein 4 OS=Mus musculus OX=10090 GN=Pdlim4 PE=1 SV=3
		O35609	1	Scamp3	1.058	100	50.529	Secretory carrier-associated membrane protein 3 OS=Mus musculus OX=10090 GN=Scamp3 PE=1 SV=3
		Q8BX02	2	Kank2	1.058	3.909	2.4835	KN motif and ankyrin repeat domain-containing protein 2 OS=Mus musculus OX=10090 GN=Kank2 PE=1 SV=1
		O88487	6	Dync1i2	1.058	0.891	0.9745	Cytoplasmic dynein 1 intermediate chain 2 OS=Mus musculus OX=10090 GN=Dync1i2 PE=1 SV=1
		P30999	5	Ctnnd1	1.057	1.54	1.2985	Catenin delta-1 OS=Mus musculus OX=10090 GN=Ctnnd1 PE=1 SV=2
		Q9Z2M7	6	Pmm2	1.057	1.411	1.234	Phosphomannomutase 2 OS=Mus musculus OX=10090 GN=Pmm2 PE=1 SV=1
		P62137	1	Ppp1ca	1.057	0.981	1.019	Serine/threonine-protein phosphatase PP1-alpha catalytic subunit OS=Mus musculus OX=10090 GN=Ppp1ca PE=1 SV=1
		Q9WUM3	5	Coro1b	1.054	3.183	2.1185	Coronin-1B OS=Mus musculus OX=10090 GN=Coro1b PE=1 SV=1
		P14602	12	Hspb1	1.054	1.913	1.4835	Heat shock protein beta-1 OS=Mus musculus OX=10090 GN=Hspb1 PE=1 SV=3
		Q9R0P5	6	Dstn	1.053	1.945	1.499	Destrin OS=Mus musculus OX=10090 GN=Dstn PE=1 SV=3
		Q6ZWV3	2	Rpl10	1.053	1.13	1.0915	60S ribosomal protein L10 OS=Mus musculus OX=10090 GN=Rpl10 PE=1 SV=3
		Q91YN9	2	Bag2	1.053	0.978	1.0155	BAG family molecular chaperone regulator 2 OS=Mus musculus OX=10090 GN=Bag2 PE=1 SV=1
		Q6NSR8	1	Npepl1	1.052	100	50.526	Probable aminopeptidase NPEPL1 OS=Mus musculus OX=10090 GN=Npepl1 PE=1 SV=1
		Q6ZQ08	2	Cnot1	1.052	100	50.526	CCR4-NOT transcription complex subunit 1 OS=Mus musculus OX=10090 GN=Cnot1 PE=1 SV=2
		Q9CY66	1	Gar1	1.052	100	50.526	H/ACA ribonucleoprotein complex subunit 1 OS=Mus musculus OX=10090 GN=Gar1 PE=1 SV=1
		E9Q7G0	11	Numa1	1.052	3.246	2.149	Nuclear mitotic apparatus protein 1 OS=Mus musculus OX=10090 GN=Numa1 PE=1 SV=1
		P62849	2	Rps24	1.052	2.313	1.6825	40S ribosomal protein S24 OS=Mus musculus OX=10090 GN=Rps24 PE=1 SV=1
		Q5SW19	4	Cluh	1.052	1.134	1.093	Clustered mitochondria protein homolog OS=Mus musculus OX=10090 GN=Cluh PE=1 SV=2
		Q60902	10	Eps15l1	1.052	1.112	1.082	Epidermal growth factor receptor substrate 15-like 1 OS=Mus musculus OX=10090 GN=Eps15l1 PE=1 SV=3
		Q64373	1	Bcl2l1	1.052	0.559	0.8055	Bcl-2-like protein 1 OS=Mus musculus OX=10090 GN=Bcl2l1 PE=1 SV=1
		Q9CYA0	2	Creld2	1.051	2.763	1.907	Protein disulfide isomerase Creld2 OS=Mus musculus OX=10090 GN=Creld2 PE=1 SV=1
		P45376	7	Akr1b1	1.048	1.74	1.394	Aldo-keto reductase family 1 member B1 OS=Mus musculus OX=10090 GN=Akr1b1 PE=1 SV=3
		O08915	2	Aip	1.047	1.899	1.473	AH receptor-interacting protein OS=Mus musculus OX=10090 GN=Aip PE=1 SV=1
		Q8BUK6	1	Hook3	1.044	100	50.522	Protein Hook homolog 3 OS=Mus musculus OX=10090 GN=Hook3 PE=1 SV=2
		Q64737	3	Gart	1.043	0.998	1.0205	Trifunctional purine biosynthetic protein adenosine-3 OS=Mus musculus OX=10090 GN=Gart PE=1 SV=3
		Q8R105	3	Vps37c	1.042	100	50.521	Vacuolar protein sorting-associated protein 37C OS=Mus musculus OX=10090 GN=Vps37c PE=1 SV=1
		Q9DCW4	2	Etfb	1.042	100	50.521	Electron transfer flavoprotein subunit beta OS=Mus musculus OX=10090 GN=Etfb PE=1 SV=3
		P26040	8	Ezr	1.042	3.154	2.098	Ezrin OS=Mus musculus OX=10090 GN=Ezr PE=1 SV=3
		Q8BMJ2	12	Lars1	1.041	2.082	1.5615	Leucine--tRNA ligase, cytoplasmic OS=Mus musculus OX=10090 GN=Lars1 PE=1 SV=2
		P97855	11	G3bp1	1.041	1.15	1.0955	Ras GTPase-activating protein-binding protein 1 OS=Mus musculus OX=10090 GN=G3bp1 PE=1 SV=1
		Q9D706	5	Rpap3	1.041	1	1.0205	RNA polymerase II-associated protein 3 OS=Mus musculus OX=10090 GN=Rpap3 PE=1 SV=1
		Q8BTS4	2	Nup54	1.04	100	50.52	Nuclear pore complex protein Nup54 OS=Mus musculus OX=10090 GN=Nup54 PE=1 SV=1
		P26645	15	Marcks	1.04	0.95	0.995	Myristoylated alanine-rich C-kinase substrate OS=Mus musculus OX=10090 GN=Marcks PE=1 SV=2
		P12970	4	Rpl7a	1.039	3.614	2.3265	60S ribosomal protein L7a OS=Mus musculus OX=10090 GN=Rpl7a PE=1 SV=2
		Q8BTI8	17	Srrm2	1.039	2.933	1.986	Serine/arginine repetitive matrix protein 2 OS=Mus musculus OX=10090 GN=Srrm2 PE=1 SV=3
		P58281	1	Opa1	1.038	100	50.519	Dynamin-like 120 kDa protein, mitochondrial OS=Mus musculus OX=10090 GN=Opa1 PE=1 SV=1
		Q9JHR7	4	Ide	1.038	2.379	1.7085	Insulin-degrading enzyme OS=Mus musculus OX=10090 GN=Ide PE=1 SV=1
		P50543	1	S100a11	1.038	0.061	0.5495	Protein S100-A11 OS=Mus musculus OX=10090 GN=S100a11 PE=1 SV=1
		Q9CQI6	5	Cotl1	1.037	1.813	1.425	Coactosin-like protein OS=Mus musculus OX=10090 GN=Cotl1 PE=1 SV=3
		Q8C351	1	Layn	1.037	1.629	1.333	Layilin OS=Mus musculus OX=10090 GN=Layn PE=1 SV=4
		O70133	8	Dhx9	1.036	2.966	2.001	ATP-dependent RNA helicase A OS=Mus musculus OX=10090 GN=Dhx9 PE=1 SV=2
		Q9D2P4	1	Urm1	1.034	100	50.517	Ubiquitin-related modifier 1 OS=Mus musculus OX=10090 GN=Urm1 PE=1 SV=1
		Q8C854	1	Myef2	1.034	1.062	1.048	Myelin expression factor 2 OS=Mus musculus OX=10090 GN=Myef2 PE=1 SV=1
		O55057	1	Pde6d	1.033	100	50.5165	Retinal rod rhodopsin-sensitive cGMP 3',5'-cyclic phosphodiesterase subunit delta OS=Mus musculus OX=10090 GN=Pde6d PE=1 SV=1
		P97953	1	Vegfc	1.033	100	50.5165	Vascular endothelial growth factor C OS=Mus musculus OX=10090 GN=Vegfc PE=1 SV=1
		Q9D0T1	1	Snu13	1.031	2.818	1.9245	NHP2-like protein 1 OS=Mus musculus OX=10090 GN=Snu13 PE=1 SV=4
		O35900	1	Lsm2	1.029	0.826	0.9275	U6 snRNA-associated Sm-like protein LSm2 OS=Mus musculus OX=10090 GN=Lsm2 PE=1 SV=1
		Q3UE37	2	Ube2z	1.027	3.159	2.093	Ubiquitin-conjugating enzyme E2 Z OS=Mus musculus OX=10090 GN=Ube2z PE=1 SV=2
		Q8CBW3	4	Abi1	1.026	4.427	2.7265	Abl interactor 1 OS=Mus musculus OX=10090 GN=Abi1 PE=1 SV=3
		Q61554	8	Fbn1	1.026	1.039	1.0325	Fibrillin-1 OS=Mus musculus OX=10090 GN=Fbn1 PE=1 SV=2
		P19253	1	Rpl13a	1.026	0.557	0.7915	60S ribosomal protein L13a OS=Mus musculus OX=10090 GN=Rpl13a PE=1 SV=4
		Q9CX34	7	Sugt1	1.025	1.292	1.1585	Protein SGT1 homolog OS=Mus musculus OX=10090 GN=Sugt1 PE=1 SV=3
		Q8BV13	2	Cops7b	1.022	0.404	0.713	COP9 signalosome complex subunit 7b OS=Mus musculus OX=10090 GN=Cops7b PE=1 SV=1
		Q3UTJ2	1	Sorbs2	1.02	4.58	2.8	Sorbin and SH3 domain-containing protein 2 OS=Mus musculus OX=10090 GN=Sorbs2 PE=1 SV=2
		P68372	3	Tubb4b	1.018	0.531	0.7745	Tubulin beta-4B chain OS=Mus musculus OX=10090 GN=Tubb4b PE=1 SV=1
		A2AAY5	2	Sh3pxd2b	1.017	100	50.5085	SH3 and PX domain-containing protein 2B OS=Mus musculus OX=10090 GN=Sh3pxd2b PE=1 SV=1
		Q9Z1Z0	12	Uso1	1.017	3.663	2.34	General vesicular transport factor p115 OS=Mus musculus OX=10090 GN=Uso1 PE=1 SV=2
		P97857	2	Adamts1	1.016	0.96	0.988	A disintegrin and metalloproteinase with thrombospondin motifs 1 OS=Mus musculus OX=10090 GN=Adamts1 PE=1 SV=4
		Q07113	1	Igf2r	1.014	1.128	1.071	Cation-independent mannose-6-phosphate receptor OS=Mus musculus OX=10090 GN=Igf2r PE=1 SV=1
		Q8K1N2	4	Phldb2	1.012	3.573	2.2925	Pleckstrin homology-like domain family B member 2 OS=Mus musculus OX=10090 GN=Phldb2 PE=1 SV=2
		Q8R2M2	6	Dnttip2	1.012	1.172	1.092	Deoxynucleotidyltransferase terminal-interacting protein 2 OS=Mus musculus OX=10090 GN=Dnttip2 PE=1 SV=1
		Q8R4R6	3	Nup35	1.012	0.929	0.9705	Nucleoporin NUP35 OS=Mus musculus OX=10090 GN=Nup35 PE=1 SV=2
		Q8CIB5	3	Fermt2	1.011	4.821	2.916	Fermitin family homolog 2 OS=Mus musculus OX=10090 GN=Fermt2 PE=1 SV=1
		O70475	10	Ugdh	1.011	0.874	0.9425	UDP-glucose 6-dehydrogenase OS=Mus musculus OX=10090 GN=Ugdh PE=1 SV=1
		P63085	4	Mapk1	1.01	3.014	2.012	Mitogen-activated protein kinase 1 OS=Mus musculus OX=10090 GN=Mapk1 PE=1 SV=3
		Q9D0J8	2	Ptms	1.009	1.897	1.453	Parathymosin OS=Mus musculus OX=10090 GN=Ptms PE=1 SV=3
		Q8CH25	4	Sltm	1.008	0.729	0.8685	SAFB-like transcription modulator OS=Mus musculus OX=10090 GN=Sltm PE=1 SV=1
		Q9QZH3	2	Ppie	1.007	0.722	0.8645	Peptidyl-prolyl cis-trans isomerase E OS=Mus musculus OX=10090 GN=Ppie PE=1 SV=2
		P14115	1	Rpl27a	1.006	3.944	2.475	60S ribosomal protein L27a OS=Mus musculus OX=10090 GN=Rpl27a PE=1 SV=5
		P47753	6	Capza1	1.006	0.919	0.9625	F-actin-capping protein subunit alpha-1 OS=Mus musculus OX=10090 GN=Capza1 PE=1 SV=4
		P53762	1	Arnt	1.005	100	50.5025	Aryl hydrocarbon receptor nuclear translocator OS=Mus musculus OX=10090 GN=Arnt PE=1 SV=3
		P13595	12	Ncam1	1.005	2.292	1.6485	Neural cell adhesion molecule 1 OS=Mus musculus OX=10090 GN=Ncam1 PE=1 SV=3
		P47199	2	Cryz	1.005	1.889	1.447	Quinone oxidoreductase OS=Mus musculus OX=10090 GN=Cryz PE=1 SV=1
		Q8BP67	2	Rpl24	1.004	3.108	2.056	60S ribosomal protein L24 OS=Mus musculus OX=10090 GN=Rpl24 PE=1 SV=2
		Q9D1E6	4	Tbcb	1.003	1.352	1.1775	Tubulin-folding cofactor B OS=Mus musculus OX=10090 GN=Tbcb PE=1 SV=2
		O35286	16	Dhx15	1.002	1.865	1.4335	Pre-mRNA-splicing factor ATP-dependent RNA helicase DHX15 OS=Mus musculus OX=10090 GN=Dhx15 PE=1 SV=2
		P62257	2	Ube2h	1.002	0.221	0.6115	Ubiquitin-conjugating enzyme E2 H OS=Mus musculus OX=10090 GN=Ube2h PE=1 SV=1
		C0HKD9	6	Mfap1b	1.001	0.01	0.5055	Microfibrillar-associated protein 1B OS=Mus musculus OX=10090 GN=Mfap1b PE=1 SV=1
		Q9JL35	4	Hmgn5	1	1.483	1.2415	High mobility group nucleosome-binding domain-containing protein 5 OS=Mus musculus OX=10090 GN=Hmgn5 PE=1 SV=2
		P70122	5	Sbds	1	1.264	1.132	Ribosome maturation protein SBDS OS=Mus musculus OX=10090 GN=Sbds PE=1 SV=4
		A2AN08	1	Ubr4	1	1.217	1.1085	E3 ubiquitin-protein ligase UBR4 OS=Mus musculus OX=10090 GN=Ubr4 PE=1 SV=1
		Q3THK7	4	Gmps	1	1.085	1.0425	GMP synthase [glutamine-hydrolyzing] OS=Mus musculus OX=10090 GN=Gmps PE=1 SV=2
		Q04998	2	Inhba	0.998	0.316	0.657	Inhibin beta A chain OS=Mus musculus OX=10090 GN=Inhba PE=1 SV=1
		P23116	26	Eif3a	0.997	2.44	1.7185	Eukaryotic translation initiation factor 3 subunit A OS=Mus musculus OX=10090 GN=Eif3a PE=1 SV=5
		P63038	7	Hspd1	0.996	1.34	1.168	60 kDa heat shock protein, mitochondrial OS=Mus musculus OX=10090 GN=Hspd1 PE=1 SV=1
		Q9WV03	5	Fam50a	0.996	0.78	0.888	Protein FAM50A OS=Mus musculus OX=10090 GN=Fam50a PE=1 SV=1
		Q9QYJ0	3	Dnaja2	0.995	0.722	0.8585	DnaJ homolog subfamily A member 2 OS=Mus musculus OX=10090 GN=Dnaja2 PE=1 SV=1
		P63028	5	Tpt1	0.994	0.685	0.8395	Translationally-controlled tumor protein OS=Mus musculus OX=10090 GN=Tpt1 PE=1 SV=1
		P04104	1	Krt1	0.993	3.938	2.4655	Keratin, type II cytoskeletal 1 OS=Mus musculus OX=10090 GN=Krt1 PE=1 SV=4
		P62869	4	Elob	0.993	1.901	1.447	Elongin-B OS=Mus musculus OX=10090 GN=Elob PE=1 SV=1
		O88952	2	Lin7c	0.993	1.851	1.422	Protein lin-7 homolog C OS=Mus musculus OX=10090 GN=Lin7c PE=1 SV=2
		Q62219	1	Tgfb1i1	0.992	1.645	1.3185	Transforming growth factor beta-1-induced transcript 1 protein OS=Mus musculus OX=10090 GN=Tgfb1i1 PE=1 SV=2
		Q62523	8	Zyx	0.991	1.071	1.031	Zyxin OS=Mus musculus OX=10090 GN=Zyx PE=1 SV=2
		P97434	10	Mprip	0.99	2.058	1.524	Myosin phosphatase Rho-interacting protein OS=Mus musculus OX=10090 GN=Mprip PE=1 SV=2
		P51410	2	Rpl9	0.99	0.741	0.8655	60S ribosomal protein L9 OS=Mus musculus OX=10090 GN=Rpl9 PE=1 SV=2
		P56480	10	Atp5f1b	0.989	2.138	1.5635	ATP synthase subunit beta, mitochondrial OS=Mus musculus OX=10090 GN=Atp5f1b PE=1 SV=2
		Q6PDN3	1	Mylk	0.988	5.45	3.219	Myosin light chain kinase, smooth muscle OS=Mus musculus OX=10090 GN=Mylk PE=1 SV=3
		Q7TMK9	12	Syncrip	0.988	1.839	1.4135	Heterogeneous nuclear ribonucleoprotein Q OS=Mus musculus OX=10090 GN=Syncrip PE=1 SV=2
		Q6DFW4	2	Nop58	0.988	1.099	1.0435	Nucleolar protein 58 OS=Mus musculus OX=10090 GN=Nop58 PE=1 SV=1
		Q3THJ3	1	Eif1ad	0.988	0.524	0.756	Probable RNA-binding protein EIF1AD OS=Mus musculus OX=10090 GN=Eif1ad PE=1 SV=2
		Q9DCN2	2	Cyb5r3	0.987	100	50.4935	NADH-cytochrome b5 reductase 3 OS=Mus musculus OX=10090 GN=Cyb5r3 PE=1 SV=3
		Q8CG72	4	Adprs	0.986	1.884	1.435	ADP-ribose glycohydrolase ARH3 OS=Mus musculus OX=10090 GN=Adprs PE=1 SV=1
		P57759	6	Erp29	0.986	1.434	1.21	Endoplasmic reticulum resident protein 29 OS=Mus musculus OX=10090 GN=Erp29 PE=1 SV=2
		Q9WU42	1	Ncor2	0.984	1.747	1.3655	Nuclear receptor corepressor 2 OS=Mus musculus OX=10090 GN=Ncor2 PE=1 SV=3
		Q9CQN1	3	Trap1	0.983	100	50.4915	Heat shock protein 75 kDa, mitochondrial OS=Mus musculus OX=10090 GN=Trap1 PE=1 SV=1
		Q8R1G6	5	Pdlim2	0.983	2.04	1.5115	PDZ and LIM domain protein 2 OS=Mus musculus OX=10090 GN=Pdlim2 PE=1 SV=1
		P46471	12	Psmc2	0.982	2.301	1.6415	26S proteasome regulatory subunit 7 OS=Mus musculus OX=10090 GN=Psmc2 PE=1 SV=5
		Q8BG05	10	Hnrnpa3	0.982	1.388	1.185	Heterogeneous nuclear ribonucleoprotein A3 OS=Mus musculus OX=10090 GN=Hnrnpa3 PE=1 SV=1
		Q62448	2	Eif4g2	0.981	0.605	0.793	Eukaryotic translation initiation factor 4 gamma 2 OS=Mus musculus OX=10090 GN=Eif4g2 PE=1 SV=2
		P56394	1	Cox17	0.98	3.218	2.099	Cytochrome c oxidase copper chaperone OS=Mus musculus OX=10090 GN=Cox17 PE=1 SV=2
		Q61703	4	Itih2	0.979	1.866	1.4225	Inter-alpha-trypsin inhibitor heavy chain H2 OS=Mus musculus OX=10090 GN=Itih2 PE=1 SV=1
		P03991	1	H2-K1	0.979	1.051	1.015	H-2 class I histocompatibility antigen, K-W28 alpha chain OS=Mus musculus OX=10090 GN=H2-K1 PE=1 SV=2
		Q61704	1	Itih3	0.979	0.509	0.744	Inter-alpha-trypsin inhibitor heavy chain H3 OS=Mus musculus OX=10090 GN=Itih3 PE=1 SV=3
		Q99LB6	3	Mat2b	0.978	100	50.489	Methionine adenosyltransferase 2 subunit beta OS=Mus musculus OX=10090 GN=Mat2b PE=1 SV=1
		O08999	2	Ltbp2	0.978	4.806	2.892	Latent-transforming growth factor beta-binding protein 2 OS=Mus musculus OX=10090 GN=Ltbp2 PE=1 SV=2
		Q63ZW7	1	Patj	0.978	2.188	1.583	InaD-like protein OS=Mus musculus OX=10090 GN=Patj PE=1 SV=2
		P62245	4	Rps15a	0.978	1.283	1.1305	40S ribosomal protein S15a OS=Mus musculus OX=10090 GN=Rps15a PE=1 SV=2
		Q9D1M4	2	Eef1e1	0.978	1.209	1.0935	Eukaryotic translation elongation factor 1 epsilon-1 OS=Mus musculus OX=10090 GN=Eef1e1 PE=1 SV=1
		P97822	3	Anp32e	0.978	0.757	0.8675	Acidic leucine-rich nuclear phosphoprotein 32 family member E OS=Mus musculus OX=10090 GN=Anp32e PE=1 SV=2
		Q8BHG1	8	Nrdc	0.977	1.411	1.194	Nardilysin OS=Mus musculus OX=10090 GN=Nrdc PE=1 SV=1
		Q3THS6	2	Mat2a	0.976	2.528	1.752	S-adenosylmethionine synthase isoform type-2 OS=Mus musculus OX=10090 GN=Mat2a PE=1 SV=2
		Q8C1Z8	1	Trmt10a	0.976	0.575	0.7755	tRNA methyltransferase 10 homolog A OS=Mus musculus OX=10090 GN=Trmt10a PE=2 SV=2
		O55201	2	Supt5h	0.976	0.316	0.646	Transcription elongation factor SPT5 OS=Mus musculus OX=10090 GN=Supt5h PE=1 SV=1
		Q8VDM4	13	Psmd2	0.975	1.313	1.144	26S proteasome non-ATPase regulatory subunit 2 OS=Mus musculus OX=10090 GN=Psmd2 PE=1 SV=1
		Q9CZG9	1	Pdzd11	0.975	0.688	0.8315	PDZ domain-containing protein 11 OS=Mus musculus OX=10090 GN=Pdzd11 PE=1 SV=1
		P84099	1	Rpl19	0.974	2.323	1.6485	60S ribosomal protein L19 OS=Mus musculus OX=10090 GN=Rpl19 PE=1 SV=1
		P62830	1	Rpl23	0.973	3.294	2.1335	60S ribosomal protein L23 OS=Mus musculus OX=10090 GN=Rpl23 PE=1 SV=1
		Q61508	14	Ecm1	0.973	2.459	1.716	Extracellular matrix protein 1 OS=Mus musculus OX=10090 GN=Ecm1 PE=1 SV=2
		Q9Z0P4	11	Palm	0.973	1.274	1.1235	Paralemmin-1 OS=Mus musculus OX=10090 GN=Palm PE=1 SV=1
		Q99JW2	4	Acy1	0.972	2.114	1.543	Aminoacylase-1 OS=Mus musculus OX=10090 GN=Acy1 PE=1 SV=1
		Q8QZY1	9	Eif3l	0.97	1.227	1.0985	Eukaryotic translation initiation factor 3 subunit L OS=Mus musculus OX=10090 GN=Eif3l PE=1 SV=1
		Q9CWW6	2	Pin4	0.97	1.081	1.0255	Peptidyl-prolyl cis-trans isomerase NIMA-interacting 4 OS=Mus musculus OX=10090 GN=Pin4 PE=1 SV=1
		P15116	15	Cdh2	0.969	1.248	1.1085	Cadherin-2 OS=Mus musculus OX=10090 GN=Cdh2 PE=1 SV=2
		Q8BH48	2	Ubap1	0.969	0.534	0.7515	Ubiquitin-associated protein 1 OS=Mus musculus OX=10090 GN=Ubap1 PE=1 SV=1
		Q9DBP5	8	Cmpk1	0.968	1.254	1.111	UMP-CMP kinase OS=Mus musculus OX=10090 GN=Cmpk1 PE=1 SV=1
		Q3THK3	5	Gtf2f1	0.968	1.064	1.016	General transcription factor IIF subunit 1 OS=Mus musculus OX=10090 GN=Gtf2f1 PE=1 SV=2
		Q9QXD8	1	Limd1	0.968	0.956	0.962	LIM domain-containing protein 1 OS=Mus musculus OX=10090 GN=Limd1 PE=1 SV=2
		Q3UMT1	1	Ppp1r12c	0.966	100	50.483	Protein phosphatase 1 regulatory subunit 12C OS=Mus musculus OX=10090 GN=Ppp1r12c PE=1 SV=1
		P56389	1	Cda	0.965	1.143	1.054	Cytidine deaminase OS=Mus musculus OX=10090 GN=Cda PE=1 SV=2
		Q9QYS9	3	Qki	0.965	0.473	0.719	Protein quaking OS=Mus musculus OX=10090 GN=Qki PE=1 SV=1
		Q9D379	1	Ephx1	0.964	100	50.482	Epoxide hydrolase 1 OS=Mus musculus OX=10090 GN=Ephx1 PE=1 SV=2
		Q64511	6	Top2b	0.964	1.124	1.044	DNA topoisomerase 2-beta OS=Mus musculus OX=10090 GN=Top2b PE=1 SV=2
		Q9Z108	2	Stau1	0.963	100	50.4815	Double-stranded RNA-binding protein Staufen homolog 1 OS=Mus musculus OX=10090 GN=Stau1 PE=1 SV=1
		Q62393	5	Tpd52	0.962	1.23	1.096	Tumor protein D52 OS=Mus musculus OX=10090 GN=Tpd52 PE=1 SV=2
		Q6PDH0	3	Phldb1	0.962	1.079	1.0205	Pleckstrin homology-like domain family B member 1 OS=Mus musculus OX=10090 GN=Phldb1 PE=1 SV=1
		Q9JMG1	2	Edf1	0.962	0.331	0.6465	Endothelial differentiation-related factor 1 OS=Mus musculus OX=10090 GN=Edf1 PE=1 SV=1
		Q8CH77	1	Nav1	0.962	0.305	0.6335	Neuron navigator 1 OS=Mus musculus OX=10090 GN=Nav1 PE=1 SV=2
		Q3TTY5	1	Krt2	0.961	4.101	2.531	Keratin, type II cytoskeletal 2 epidermal OS=Mus musculus OX=10090 GN=Krt2 PE=1 SV=1
		P29391	8	Ftl1	0.961	1.513	1.237	Ferritin light chain 1 OS=Mus musculus OX=10090 GN=Ftl1 PE=1 SV=2
		O70194	5	Eif3d	0.961	0.978	0.9695	Eukaryotic translation initiation factor 3 subunit D OS=Mus musculus OX=10090 GN=Eif3d PE=1 SV=2
		P62307	2	Snrpf	0.961	0.637	0.799	Small nuclear ribonucleoprotein F OS=Mus musculus OX=10090 GN=Snrpf PE=1 SV=1
		Q61033	2	Tmpo	0.958	3.263	2.1105	Lamina-associated polypeptide 2, isoforms alpha/zeta OS=Mus musculus OX=10090 GN=Tmpo PE=1 SV=4
		Q9CR86	3	Carhsp1	0.958	0.601	0.7795	Calcium-regulated heat stable protein 1 OS=Mus musculus OX=10090 GN=Carhsp1 PE=1 SV=1
		Q8K202	2	Polr1e	0.957	100	50.4785	DNA-directed RNA polymerase I subunit RPA49 OS=Mus musculus OX=10090 GN=Polr1e PE=1 SV=2
		P52432	1	Polr1c	0.957	1.267	1.112	DNA-directed RNA polymerases I and III subunit RPAC1 OS=Mus musculus OX=10090 GN=Polr1c PE=1 SV=3
		A2AJI0	2	Map7d1	0.957	1.009	0.983	MAP7 domain-containing protein 1 OS=Mus musculus OX=10090 GN=Map7d1 PE=1 SV=1
		Q8R1A4	7	Dock7	0.956	3.011	1.9835	Dedicator of cytokinesis protein 7 OS=Mus musculus OX=10090 GN=Dock7 PE=1 SV=3
		Q80Y55	3	Bsdc1	0.956	2.523	1.7395	BSD domain-containing protein 1 OS=Mus musculus OX=10090 GN=Bsdc1 PE=1 SV=1
		Q9QZ08	2	Nagk	0.956	1.293	1.1245	N-acetyl-D-glucosamine kinase OS=Mus musculus OX=10090 GN=Nagk PE=1 SV=3
		F6ZDS4	21	Tpr	0.956	1.146	1.051	Nucleoprotein TPR OS=Mus musculus OX=10090 GN=Tpr PE=1 SV=1
		D3YXK2	5	Safb	0.956	0.953	0.9545	Scaffold attachment factor B1 OS=Mus musculus OX=10090 GN=Safb PE=1 SV=2
		Q6PAJ1	1	Bcr	0.955	0.535	0.745	Breakpoint cluster region protein OS=Mus musculus OX=10090 GN=Bcr PE=1 SV=3
		P59325	7	Eif5	0.954	2.929	1.9415	Eukaryotic translation initiation factor 5 OS=Mus musculus OX=10090 GN=Eif5 PE=1 SV=1
		Q501J7	3	Phactr4	0.954	2.651	1.8025	Phosphatase and actin regulator 4 OS=Mus musculus OX=10090 GN=Phactr4 PE=1 SV=2
		P50446	1	Krt6a	0.954	0.197	0.5755	Keratin, type II cytoskeletal 6A OS=Mus musculus OX=10090 GN=Krt6a PE=1 SV=3
		Q9Z255	2	Ube2a	0.952	1.575	1.2635	Ubiquitin-conjugating enzyme E2 A OS=Mus musculus OX=10090 GN=Ube2a PE=1 SV=1
		Q8BG94	1	Commd7	0.951	1.131	1.041	COMM domain-containing protein 7 OS=Mus musculus OX=10090 GN=Commd7 PE=1 SV=1
		A2AGT5	3	Ckap5	0.951	0.31	0.6305	Cytoskeleton-associated protein 5 OS=Mus musculus OX=10090 GN=Ckap5 PE=1 SV=1
		Q01721	3	Gas1	0.95	2.977	1.9635	Growth arrest-specific protein 1 OS=Mus musculus OX=10090 GN=Gas1 PE=1 SV=2
		Q924H2	1	Med15	0.947	3.71	2.3285	Mediator of RNA polymerase II transcription subunit 15 OS=Mus musculus OX=10090 GN=Med15 PE=1 SV=3
		Q9JHJ0	10	Tmod3	0.947	0.988	0.9675	Tropomodulin-3 OS=Mus musculus OX=10090 GN=Tmod3 PE=1 SV=1
		Q8BG30	3	Nelfa	0.946	3.527	2.2365	Negative elongation factor A OS=Mus musculus OX=10090 GN=Nelfa PE=1 SV=1
		P16460	3	Ass1	0.946	2.312	1.629	Argininosuccinate synthase OS=Mus musculus OX=10090 GN=Ass1 PE=1 SV=1
		Q9CQQ8	1	Lsm7	0.945	2.222	1.5835	U6 snRNA-associated Sm-like protein LSm7 OS=Mus musculus OX=10090 GN=Lsm7 PE=1 SV=1
		Q99J36	3	Thumpd1	0.944	1.362	1.153	THUMP domain-containing protein 1 OS=Mus musculus OX=10090 GN=Thumpd1 PE=1 SV=1
		Q8BSP2	1	Ncaph2	0.944	0.879	0.9115	Condensin-2 complex subunit H2 OS=Mus musculus OX=10090 GN=Ncaph2 PE=1 SV=1
		P07091	7	S100a4	0.944	0.55	0.747	Protein S100-A4 OS=Mus musculus OX=10090 GN=S100a4 PE=1 SV=1
		P42567	7	Eps15	0.943	0.489	0.716	Epidermal growth factor receptor substrate 15 OS=Mus musculus OX=10090 GN=Eps15 PE=1 SV=1
		Q9CRB5	1	Prl7c1	0.943	0.266	0.6045	Prolactin-7C1 OS=Mus musculus OX=10090 GN=Prl7c1 PE=2 SV=1
		Q99P31	4	Hspbp1	0.942	1.853	1.3975	Hsp70-binding protein 1 OS=Mus musculus OX=10090 GN=Hspbp1 PE=1 SV=1
		Q64442	3	Sord	0.942	1.647	1.2945	Sorbitol dehydrogenase OS=Mus musculus OX=10090 GN=Sord PE=1 SV=3
		Q99PP7	1	Trim33	0.941	0.01	0.4755	E3 ubiquitin-protein ligase TRIM33 OS=Mus musculus OX=10090 GN=Trim33 PE=1 SV=2
		P68033	1	Actc1	0.94	2.441	1.6905	Actin, alpha cardiac muscle 1 OS=Mus musculus OX=10090 GN=Actc1 PE=1 SV=1
		Q9WTP6	7	Ak2	0.94	1.817	1.3785	Adenylate kinase 2, mitochondrial OS=Mus musculus OX=10090 GN=Ak2 PE=1 SV=5
		Q8R5M8	1	Cadm1	0.939	0.783	0.861	Cell adhesion molecule 1 OS=Mus musculus OX=10090 GN=Cadm1 PE=1 SV=2
		P27546	21	Map4	0.938	2.248	1.593	Microtubule-associated protein 4 OS=Mus musculus OX=10090 GN=Map4 PE=1 SV=3
		Q91YD9	4	Wasl	0.938	1.673	1.3055	Neural Wiskott-Aldrich syndrome protein OS=Mus musculus OX=10090 GN=Wasl PE=1 SV=1
		Q99LD4	4	Gps1	0.938	1.361	1.1495	COP9 signalosome complex subunit 1 OS=Mus musculus OX=10090 GN=Gps1 PE=1 SV=1
		P62075	4	Timm13	0.936	2.154	1.545	Mitochondrial import inner membrane translocase subunit Tim13 OS=Mus musculus OX=10090 GN=Timm13 PE=1 SV=1
		Q2KN98	10	Specc1l	0.936	2.021	1.4785	Cytospin-A OS=Mus musculus OX=10090 GN=Specc1l PE=1 SV=1
		Q9ESX5	5	Dkc1	0.936	1.465	1.2005	H/ACA ribonucleoprotein complex subunit DKC1 OS=Mus musculus OX=10090 GN=Dkc1 PE=1 SV=4
		Q8BWW9	4	Pkn2	0.935	0.866	0.9005	Serine/threonine-protein kinase N2 OS=Mus musculus OX=10090 GN=Pkn2 PE=1 SV=3
		P49717	4	Mcm4	0.934	0.666	0.8	DNA replication licensing factor MCM4 OS=Mus musculus OX=10090 GN=Mcm4 PE=1 SV=1
		Q5SUF2	1	Luc7l3	0.933	100	50.4665	Luc7-like protein 3 OS=Mus musculus OX=10090 GN=Luc7l3 PE=1 SV=1
		A2AWA9	1	Rabgap1	0.933	0.01	0.4715	Rab GTPase-activating protein 1 OS=Mus musculus OX=10090 GN=Rabgap1 PE=1 SV=1
		Q8CCS6	6	Pabpn1	0.929	0.738	0.8335	Polyadenylate-binding protein 2 OS=Mus musculus OX=10090 GN=Pabpn1 PE=1 SV=3
		Q8CC35	2	Synpo	0.928	1.931	1.4295	Synaptopodin OS=Mus musculus OX=10090 GN=Synpo PE=1 SV=2
		Q9QUR7	2	Pin1	0.928	1.141	1.0345	Peptidyl-prolyl cis-trans isomerase NIMA-interacting 1 OS=Mus musculus OX=10090 GN=Pin1 PE=1 SV=1
		Q60598	13	Cttn	0.927	1.727	1.327	Src substrate cortactin OS=Mus musculus OX=10090 GN=Cttn PE=1 SV=2
		Q60749	2	Khdrbs1	0.926	2.597	1.7615	KH domain-containing, RNA-binding, signal transduction-associated protein 1 OS=Mus musculus OX=10090 GN=Khdrbs1 PE=1 SV=2
		Q9CR29	2	Ccdc43	0.925	100	50.4625	Coiled-coil domain-containing protein 43 OS=Mus musculus OX=10090 GN=Ccdc43 PE=1 SV=1
		Q99MR6	8	Srrt	0.925	1.209	1.067	Serrate RNA effector molecule homolog OS=Mus musculus OX=10090 GN=Srrt PE=1 SV=1
		Q8BMP6	2	Acbd3	0.923	1.843	1.383	Golgi resident protein GCP60 OS=Mus musculus OX=10090 GN=Acbd3 PE=1 SV=3
		O54984	2	Get3	0.923	0.904	0.9135	ATPase GET3 OS=Mus musculus OX=10090 GN=Get3 PE=1 SV=2
		P62858	2	Rps28	0.922	0.677	0.7995	40S ribosomal protein S28 OS=Mus musculus OX=10090 GN=Rps28 PE=1 SV=1
		E9Q5C9	3	Nolc1	0.921	3.251	2.086	Nucleolar and coiled-body phosphoprotein 1 OS=Mus musculus OX=10090 GN=Nolc1 PE=1 SV=1
		P97351	6	Rps3a	0.921	1.458	1.1895	40S ribosomal protein S3a OS=Mus musculus OX=10090 GN=Rps3a PE=1 SV=3
		O35658	3	C1qbp	0.921	1.397	1.159	Complement component 1 Q subcomponent-binding protein, mitochondrial OS=Mus musculus OX=10090 GN=C1qbp PE=1 SV=1
		P28656	5	Nap1l1	0.919	1.106	1.0125	Nucleosome assembly protein 1-like 1 OS=Mus musculus OX=10090 GN=Nap1l1 PE=1 SV=2
		Q05D44	16	Eif5b	0.918	1.274	1.096	Eukaryotic translation initiation factor 5B OS=Mus musculus OX=10090 GN=Eif5b PE=1 SV=2
		Q8BJU0	6	Sgta	0.918	0.726	0.822	Small glutamine-rich tetratricopeptide repeat-containing protein alpha OS=Mus musculus OX=10090 GN=Sgta PE=1 SV=2
		P21460	7	Cst3	0.918	0.497	0.7075	Cystatin-C OS=Mus musculus OX=10090 GN=Cst3 PE=1 SV=2
		A2ADY9	2	Ddi2	0.917	0.665	0.791	Protein DDI1 homolog 2 OS=Mus musculus OX=10090 GN=Ddi2 PE=1 SV=1
		Q9CQI7	2	Snrpb2	0.917	0.152	0.5345	U2 small nuclear ribonucleoprotein B'' OS=Mus musculus OX=10090 GN=Snrpb2 PE=1 SV=1
		Q9D8E6	5	Rpl4	0.916	2.518	1.717	60S ribosomal protein L4 OS=Mus musculus OX=10090 GN=Rpl4 PE=1 SV=3
		Q8R081	5	Hnrnpl	0.915	4.354	2.6345	Heterogeneous nuclear ribonucleoprotein L OS=Mus musculus OX=10090 GN=Hnrnpl PE=1 SV=2
		Q01320	4	Top2a	0.915	0.289	0.602	DNA topoisomerase 2-alpha OS=Mus musculus OX=10090 GN=Top2a PE=1 SV=2
		O08759	1	Ube3a	0.914	3.589	2.2515	Ubiquitin-protein ligase E3A OS=Mus musculus OX=10090 GN=Ube3a PE=1 SV=2
		Q9CRB2	1	Nhp2	0.914	0.682	0.798	H/ACA ribonucleoprotein complex subunit 2 OS=Mus musculus OX=10090 GN=Nhp2 PE=1 SV=1
		Q3UFS4	2	Gpatch11	0.914	0.493	0.7035	G patch domain-containing protein 11 OS=Mus musculus OX=10090 GN=Gpatch11 PE=1 SV=2
		Q8CJ53	3	Trip10	0.914	0.484	0.699	Cdc42-interacting protein 4 OS=Mus musculus OX=10090 GN=Trip10 PE=1 SV=2
		P32261	7	Serpinc1	0.913	1.366	1.1395	Antithrombin-III OS=Mus musculus OX=10090 GN=Serpinc1 PE=1 SV=1
		Q921I2	3	Klhdc4	0.912	1.607	1.2595	Kelch domain-containing protein 4 OS=Mus musculus OX=10090 GN=Klhdc4 PE=2 SV=2
		P28740	1	Kif2a	0.91	1.356	1.133	Kinesin-like protein KIF2A OS=Mus musculus OX=10090 GN=Kif2a PE=1 SV=2
		O70400	12	Pdlim1	0.909	0.993	0.951	PDZ and LIM domain protein 1 OS=Mus musculus OX=10090 GN=Pdlim1 PE=1 SV=4
		Q9R0P9	3	Uchl1	0.907	2.553	1.73	Ubiquitin carboxyl-terminal hydrolase isozyme L1 OS=Mus musculus OX=10090 GN=Uchl1 PE=1 SV=1
		Q9WTX6	6	Cul1	0.907	1.959	1.433	Cullin-1 OS=Mus musculus OX=10090 GN=Cul1 PE=1 SV=1
		Q8VDD8	4	Washc1	0.906	3.058	1.982	WASH complex subunit 1 OS=Mus musculus OX=10090 GN=Washc1 PE=1 SV=1
		O54988	7	Slk	0.906	1.266	1.086	STE20-like serine/threonine-protein kinase OS=Mus musculus OX=10090 GN=Slk PE=1 SV=2
		A2AT37	1	Upf2	0.906	0.406	0.656	Regulator of nonsense transcripts 2 OS=Mus musculus OX=10090 GN=Upf2 PE=1 SV=1
		P62855	2	Rps26	0.905	4.286	2.5955	40S ribosomal protein S26 OS=Mus musculus OX=10090 GN=Rps26 PE=1 SV=3
		Q61990	3	Pcbp2	0.905	1.412	1.1585	Poly(rC)-binding protein 2 OS=Mus musculus OX=10090 GN=Pcbp2 PE=1 SV=1
		O88454	1	Kcnk4	0.905	0.645	0.775	Potassium channel subfamily K member 4 OS=Mus musculus OX=10090 GN=Kcnk4 PE=1 SV=1
		Q922D4	2	Ppp6r3	0.904	0.394	0.649	Serine/threonine-protein phosphatase 6 regulatory subunit 3 OS=Mus musculus OX=10090 GN=Ppp6r3 PE=1 SV=1
		Q8CIG8	2	Prmt5	0.902	2.313	1.6075	Protein arginine N-methyltransferase 5 OS=Mus musculus OX=10090 GN=Prmt5 PE=1 SV=3
		Q52KR3	11	Prune2	0.902	1.056	0.979	Protein prune homolog 2 OS=Mus musculus OX=10090 GN=Prune2 PE=1 SV=2
		Q3TQI7	2		0.9	2.25	1.575	Telomere length and silencing protein 1 homolog OS=Mus musculus OX=10090 PE=1 SV=2
		P14211	14	Calr	0.9	1.328	1.114	Calreticulin OS=Mus musculus OX=10090 GN=Calr PE=1 SV=1
		Q8K5B2	1	Mcfd2	0.899	1.255	1.077	Multiple coagulation factor deficiency protein 2 homolog OS=Mus musculus OX=10090 GN=Mcfd2 PE=1 SV=1
		A2RSQ1	1	Glb1l3	0.899	0.01	0.4545	Beta-galactosidase-1-like protein 3 OS=Mus musculus OX=10090 GN=Glb1l3 PE=1 SV=1
		Q99M51	2	Nck1	0.898	1.355	1.1265	Cytoplasmic protein NCK1 OS=Mus musculus OX=10090 GN=Nck1 PE=1 SV=1
		Q8VE47	2	Uba5	0.892	2.12	1.506	Ubiquitin-like modifier-activating enzyme 5 OS=Mus musculus OX=10090 GN=Uba5 PE=1 SV=2
		Q3TEA8	3	Hp1bp3	0.892	1.384	1.138	Heterochromatin protein 1-binding protein 3 OS=Mus musculus OX=10090 GN=Hp1bp3 PE=1 SV=1
		Q0VGB7	5	Ppp4r2	0.892	0.89	0.891	Serine/threonine-protein phosphatase 4 regulatory subunit 2 OS=Mus musculus OX=10090 GN=Ppp4r2 PE=1 SV=1
		P62242	5	Rps8	0.891	3.246	2.0685	40S ribosomal protein S8 OS=Mus musculus OX=10090 GN=Rps8 PE=1 SV=2
		Q8BH43	3	Wasf2	0.891	1.318	1.1045	Wiskott-Aldrich syndrome protein family member 2 OS=Mus musculus OX=10090 GN=Wasf2 PE=1 SV=1
		Q8BK64	9	Ahsa1	0.891	1.071	0.981	Activator of 90 kDa heat shock protein ATPase homolog 1 OS=Mus musculus OX=10090 GN=Ahsa1 PE=1 SV=2
		Q91W67	1	Ubl7	0.891	0.01	0.4505	Ubiquitin-like protein 7 OS=Mus musculus OX=10090 GN=Ubl7 PE=1 SV=2
		Q91VR5	6	Ddx1	0.889	1	0.9445	ATP-dependent RNA helicase DDX1 OS=Mus musculus OX=10090 GN=Ddx1 PE=1 SV=1
		P63037	3	Dnaja1	0.886	1.497	1.1915	DnaJ homolog subfamily A member 1 OS=Mus musculus OX=10090 GN=Dnaja1 PE=1 SV=1
		Q6PDQ2	7	Chd4	0.885	1.331	1.108	Chromodomain-helicase-DNA-binding protein 4 OS=Mus musculus OX=10090 GN=Chd4 PE=1 SV=1
		Q8VHR5	3	Gatad2b	0.885	0.485	0.685	Transcriptional repressor p66-beta OS=Mus musculus OX=10090 GN=Gatad2b PE=1 SV=1
		Q8C7E7	2	Stbd1	0.884	2.329	1.6065	Starch-binding domain-containing protein 1 OS=Mus musculus OX=10090 GN=Stbd1 PE=1 SV=1
		P16015	1	Ca3	0.884	0.01	0.447	Carbonic anhydrase 3 OS=Mus musculus OX=10090 GN=Ca3 PE=1 SV=3
		Q9DBJ3	4	Baiap2l1	0.883	1.395	1.139	Brain-specific angiogenesis inhibitor 1-associated protein 2-like protein 1 OS=Mus musculus OX=10090 GN=Baiap2l1 PE=1 SV=1
		Q99K70	2	Rragc	0.882	0.186	0.534	Ras-related GTP-binding protein C OS=Mus musculus OX=10090 GN=Rragc PE=1 SV=1
		P83741	7	Wnk1	0.879	2.169	1.524	Serine/threonine-protein kinase WNK1 OS=Mus musculus OX=10090 GN=Wnk1 PE=1 SV=2
		P70297	4	Stam	0.879	0.52	0.6995	Signal transducing adapter molecule 1 OS=Mus musculus OX=10090 GN=Stam PE=1 SV=3
		P70399	11	Tp53bp1	0.877	1.326	1.1015	TP53-binding protein 1 OS=Mus musculus OX=10090 GN=Tp53bp1 PE=1 SV=3
		Q7TMM9	1	Tubb2a	0.876	0.971	0.9235	Tubulin beta-2A chain OS=Mus musculus OX=10090 GN=Tubb2a PE=1 SV=1
		Q99PV0	3	Prpf8	0.876	0.01	0.443	Pre-mRNA-processing-splicing factor 8 OS=Mus musculus OX=10090 GN=Prpf8 PE=1 SV=2
		Q9D8Z2	1	Triap1	0.875	100	50.4375	TP53-regulated inhibitor of apoptosis 1 OS=Mus musculus OX=10090 GN=Triap1 PE=1 SV=1
		P48453	1	Ppp3cb	0.875	0.358	0.6165	Serine/threonine-protein phosphatase 2B catalytic subunit beta isoform OS=Mus musculus OX=10090 GN=Ppp3cb PE=1 SV=2
		Q923G2	2	Polr2h	0.874	2.915	1.8945	DNA-directed RNA polymerases I, II, and III subunit RPABC3 OS=Mus musculus OX=10090 GN=Polr2h PE=1 SV=3
		Q9QZD9	8	Eif3i	0.874	1.476	1.175	Eukaryotic translation initiation factor 3 subunit I OS=Mus musculus OX=10090 GN=Eif3i PE=1 SV=1
		B2RXS4	1	Plxnb2	0.874	1.15	1.012	Plexin-B2 OS=Mus musculus OX=10090 GN=Plxnb2 PE=1 SV=1
		P62071	2	Rras2	0.873	2.29	1.5815	Ras-related protein R-Ras2 OS=Mus musculus OX=10090 GN=Rras2 PE=1 SV=1
		O88746	4	Tom1	0.873	1.436	1.1545	Target of Myb protein 1 OS=Mus musculus OX=10090 GN=Tom1 PE=1 SV=1
		Q9ESU6	3	Brd4	0.872	3.452	2.162	Bromodomain-containing protein 4 OS=Mus musculus OX=10090 GN=Brd4 PE=1 SV=2
		Q9DBG9	2	Tax1bp3	0.872	1.319	1.0955	Tax1-binding protein 3 OS=Mus musculus OX=10090 GN=Tax1bp3 PE=1 SV=1
		Q99MS7	7	Ehbp1l1	0.87	100	50.435	EH domain-binding protein 1-like protein 1 OS=Mus musculus OX=10090 GN=Ehbp1l1 PE=1 SV=1
		P84104	1	Srsf3	0.87	1.265	1.0675	Serine/arginine-rich splicing factor 3 OS=Mus musculus OX=10090 GN=Srsf3 PE=1 SV=1
		P29595	3	Nedd8	0.868	0.535	0.7015	NEDD8 OS=Mus musculus OX=10090 GN=Nedd8 PE=1 SV=2
		Q9ESZ8	1	Gtf2i	0.867	100	50.4335	General transcription factor II-I OS=Mus musculus OX=10090 GN=Gtf2i PE=1 SV=3
		Q7TNV0	2	Dek	0.865	1.983	1.424	Protein DEK OS=Mus musculus OX=10090 GN=Dek PE=1 SV=1
		Q9JIX8	18	Acin1	0.865	1.891	1.378	Apoptotic chromatin condensation inducer in the nucleus OS=Mus musculus OX=10090 GN=Acin1 PE=1 SV=3
		Q8BU30	15	Iars1	0.865	1.771	1.318	Isoleucine--tRNA ligase, cytoplasmic OS=Mus musculus OX=10090 GN=Iars1 PE=1 SV=2
		Q8K4Z5	12	Sf3a1	0.865	1.692	1.2785	Splicing factor 3A subunit 1 OS=Mus musculus OX=10090 GN=Sf3a1 PE=1 SV=1
		Q91VI7	7	Rnh1	0.864	3.097	1.9805	Ribonuclease inhibitor OS=Mus musculus OX=10090 GN=Rnh1 PE=1 SV=1
		Q6PAM1	3	Txlna	0.864	1.562	1.213	Alpha-taxilin OS=Mus musculus OX=10090 GN=Txlna PE=1 SV=1
		P10923	3	Spp1	0.864	1.094	0.979	Osteopontin OS=Mus musculus OX=10090 GN=Spp1 PE=1 SV=1
		Q9CQ79	3	Txndc9	0.864	0.436	0.65	Thioredoxin domain-containing protein 9 OS=Mus musculus OX=10090 GN=Txndc9 PE=1 SV=1
		Q9ET54	2	Palld	0.863	2.033	1.448	Palladin OS=Mus musculus OX=10090 GN=Palld PE=1 SV=2
		P31230	5	Aimp1	0.862	1.947	1.4045	Aminoacyl tRNA synthase complex-interacting multifunctional protein 1 OS=Mus musculus OX=10090 GN=Aimp1 PE=1 SV=2
		Q8K2V1	2	Ppp4r1	0.862	1.397	1.1295	Serine/threonine-protein phosphatase 4 regulatory subunit 1 OS=Mus musculus OX=10090 GN=Ppp4r1 PE=1 SV=2
		Q99L45	14	Eif2s2	0.862	0.876	0.869	Eukaryotic translation initiation factor 2 subunit 2 OS=Mus musculus OX=10090 GN=Eif2s2 PE=1 SV=1
		O35126	1	Atn1	0.862	0.834	0.848	Atrophin-1 OS=Mus musculus OX=10090 GN=Atn1 PE=1 SV=1
		Q9D554	5	Sf3a3	0.862	0.642	0.752	Splicing factor 3A subunit 3 OS=Mus musculus OX=10090 GN=Sf3a3 PE=1 SV=2
		Q3V4B5	2	Commd6	0.861	0.87	0.8655	COMM domain-containing protein 6 OS=Mus musculus OX=10090 GN=Commd6 PE=1 SV=1
		P09528	8	Fth1	0.86	1.52	1.19	Ferritin heavy chain OS=Mus musculus OX=10090 GN=Fth1 PE=1 SV=2
		Q80U49	2	Cep170b	0.858	3.477	2.1675	Centrosomal protein of 170 kDa protein B OS=Mus musculus OX=10090 GN=Cep170b PE=1 SV=2
		Q3TIV5	5	Zc3h15	0.857	0.753	0.805	Zinc finger CCCH domain-containing protein 15 OS=Mus musculus OX=10090 GN=Zc3h15 PE=1 SV=2
		Q9JKB3	5	Ybx3	0.856	1.137	0.9965	Y-box-binding protein 3 OS=Mus musculus OX=10090 GN=Ybx3 PE=1 SV=2
		P18760	7	Cfl1	0.855	1.527	1.191	Cofilin-1 OS=Mus musculus OX=10090 GN=Cfl1 PE=1 SV=3
		P62334	6	Psmc6	0.853	2.567	1.71	26S proteasome regulatory subunit 10B OS=Mus musculus OX=10090 GN=Psmc6 PE=1 SV=1
		P55821	2	Stmn2	0.852	2.565	1.7085	Stathmin-2 OS=Mus musculus OX=10090 GN=Stmn2 PE=1 SV=1
		P62751	4	Rpl23a	0.851	2.621	1.736	60S ribosomal protein L23a OS=Mus musculus OX=10090 GN=Rpl23a PE=1 SV=1
		Q8R3E3	1	Wipi1	0.849	10.562	5.7055	WD repeat domain phosphoinositide-interacting protein 1 OS=Mus musculus OX=10090 GN=Wipi1 PE=1 SV=1
		P14148	8	Rpl7	0.848	1.854	1.351	60S ribosomal protein L7 OS=Mus musculus OX=10090 GN=Rpl7 PE=1 SV=2
		Q03958	6	Pfdn6	0.845	1.717	1.281	Prefoldin subunit 6 OS=Mus musculus OX=10090 GN=Pfdn6 PE=1 SV=1
		Q8C5L3	1	Cnot2	0.845	1.602	1.2235	CCR4-NOT transcription complex subunit 2 OS=Mus musculus OX=10090 GN=Cnot2 PE=1 SV=2
		P62267	2	Rps23	0.842	2.714	1.778	40S ribosomal protein S23 OS=Mus musculus OX=10090 GN=Rps23 PE=1 SV=3
		P36993	2	Ppm1b	0.84	2.273	1.5565	Protein phosphatase 1B OS=Mus musculus OX=10090 GN=Ppm1b PE=1 SV=1
		Q91XV3	8	Basp1	0.839	1.734	1.2865	Brain acid soluble protein 1 OS=Mus musculus OX=10090 GN=Basp1 PE=1 SV=3
		P62827	7	Ran	0.839	1.389	1.114	GTP-binding nuclear protein Ran OS=Mus musculus OX=10090 GN=Ran PE=1 SV=3
		P83877	1	Txnl4a	0.839	0.633	0.736	Thioredoxin-like protein 4A OS=Mus musculus OX=10090 GN=Txnl4a PE=1 SV=1
		Q62418	7	Dbnl	0.838	0.401	0.6195	Drebrin-like protein OS=Mus musculus OX=10090 GN=Dbnl PE=1 SV=2
		Q9CYZ2	8	Tpd52l2	0.837	1.612	1.2245	Tumor protein D54 OS=Mus musculus OX=10090 GN=Tpd52l2 PE=1 SV=1
		Q8BR92	5	Palm2	0.837	1.281	1.059	Paralemmin-2 OS=Mus musculus OX=10090 GN=Palm2 PE=1 SV=1
		P28660	4	Nckap1	0.836	1.062	0.949	Nck-associated protein 1 OS=Mus musculus OX=10090 GN=Nckap1 PE=1 SV=2
		O70209	1	Pdlim3	0.836	0.296	0.566	PDZ and LIM domain protein 3 OS=Mus musculus OX=10090 GN=Pdlim3 PE=1 SV=1
		Q99LN9	1	Dohh	0.833	100	50.4165	Deoxyhypusine hydroxylase OS=Mus musculus OX=10090 GN=Dohh PE=1 SV=2
		Q8VI36	3	Pxn	0.833	0.648	0.7405	Paxillin OS=Mus musculus OX=10090 GN=Pxn PE=1 SV=1
		P99027	10	Rplp2	0.83	0.498	0.664	60S acidic ribosomal protein P2 OS=Mus musculus OX=10090 GN=Rplp2 PE=1 SV=3
		P60840	1	Ensa	0.83	0.01	0.42	Alpha-endosulfine OS=Mus musculus OX=10090 GN=Ensa PE=1 SV=1
		P47879	1	Igfbp4	0.829	3.606	2.2175	Insulin-like growth factor-binding protein 4 OS=Mus musculus OX=10090 GN=Igfbp4 PE=1 SV=2
		P47963	4	Rpl13	0.829	2.889	1.859	60S ribosomal protein L13 OS=Mus musculus OX=10090 GN=Rpl13 PE=1 SV=3
		P47877	2	Igfbp2	0.828	1.677	1.2525	Insulin-like growth factor-binding protein 2 OS=Mus musculus OX=10090 GN=Igfbp2 PE=2 SV=2
		Q9D0M5	1	Dynll2	0.828	1.468	1.148	Dynein light chain 2, cytoplasmic OS=Mus musculus OX=10090 GN=Dynll2 PE=1 SV=1
		Q80U78	2	Pum1	0.828	0.381	0.6045	Pumilio homolog 1 OS=Mus musculus OX=10090 GN=Pum1 PE=1 SV=2
		Q91ZX7	7	Lrp1	0.826	1.916	1.371	Prolow-density lipoprotein receptor-related protein 1 OS=Mus musculus OX=10090 GN=Lrp1 PE=1 SV=1
		Q9QXN3	1	Trip4	0.826	0.01	0.418	Activating signal cointegrator 1 OS=Mus musculus OX=10090 GN=Trip4 PE=1 SV=2
		P23475	1	Xrcc6	0.825	4.031	2.428	X-ray repair cross-complementing protein 6 OS=Mus musculus OX=10090 GN=Xrcc6 PE=1 SV=5
		Q8K4P0	3	Wdr33	0.824	100	50.412	pre-mRNA 3' end processing protein WDR33 OS=Mus musculus OX=10090 GN=Wdr33 PE=1 SV=1
		Q8K385	1	FRRS1	0.824	0.653	0.7385	Ferric-chelate reductase 1 OS=Mus musculus OX=10090 GN=FRRS1 PE=1 SV=1
		P39447	20	Tjp1	0.822	1.733	1.2775	Tight junction protein ZO-1 OS=Mus musculus OX=10090 GN=Tjp1 PE=1 SV=2
		Q9QX47	7	Son	0.821	1.664	1.2425	Protein SON OS=Mus musculus OX=10090 GN=Son PE=1 SV=2
		Q922D8	6	Mthfd1	0.821	0.974	0.8975	C-1-tetrahydrofolate synthase, cytoplasmic OS=Mus musculus OX=10090 GN=Mthfd1 PE=1 SV=4
		O35737	5	Hnrnph1	0.819	1.594	1.2065	Heterogeneous nuclear ribonucleoprotein H OS=Mus musculus OX=10090 GN=Hnrnph1 PE=1 SV=3
		P08553	10	Nefm	0.819	1.588	1.2035	Neurofilament medium polypeptide OS=Mus musculus OX=10090 GN=Nefm PE=1 SV=4
		Q61738	1	Itga7	0.818	2.718	1.768	Integrin alpha-7 OS=Mus musculus OX=10090 GN=Itga7 PE=1 SV=3
		P02088	2	Hbb-b1	0.818	1.117	0.9675	Hemoglobin subunit beta-1 OS=Mus musculus OX=10090 GN=Hbb-b1 PE=1 SV=2
		P61961	4	Ufm1	0.817	1.521	1.169	Ubiquitin-fold modifier 1 OS=Mus musculus OX=10090 GN=Ufm1 PE=1 SV=1
		Q9WVR4	2	Fxr2	0.817	0.01	0.4135	Fragile X mental retardation syndrome-related protein 2 OS=Mus musculus OX=10090 GN=Fxr2 PE=1 SV=1
		Q62376	7	Snrnp70	0.815	1.315	1.065	U1 small nuclear ribonucleoprotein 70 kDa OS=Mus musculus OX=10090 GN=Snrnp70 PE=1 SV=2
		Q99JB8	1	Pacsin3	0.815	1.105	0.96	Protein kinase C and casein kinase II substrate protein 3 OS=Mus musculus OX=10090 GN=Pacsin3 PE=1 SV=1
		Q00623	1	Apoa1	0.814	0.01	0.412	Apolipoprotein A-I OS=Mus musculus OX=10090 GN=Apoa1 PE=1 SV=2
		Q8R366	2	Igsf8	0.813	0.31	0.5615	Immunoglobulin superfamily member 8 OS=Mus musculus OX=10090 GN=Igsf8 PE=1 SV=2
		Q99JI1	3	Mustn1	0.812	2.459	1.6355	Musculoskeletal embryonic nuclear protein 1 OS=Mus musculus OX=10090 GN=Mustn1 PE=1 SV=1
		P28798	2	Grn	0.812	2.277	1.5445	Progranulin OS=Mus musculus OX=10090 GN=Grn PE=1 SV=2
		Q76KJ5	1	Polr1g	0.81	100	50.405	DNA-directed RNA polymerase I subunit RPA34 OS=Mus musculus OX=10090 GN=Polr1g PE=1 SV=2
		Q9CPW4	4	Arpc5	0.81	2.147	1.4785	Actin-related protein 2/3 complex subunit 5 OS=Mus musculus OX=10090 GN=Arpc5 PE=1 SV=3
		Q9D892	3	Itpa	0.81	1.187	0.9985	Inosine triphosphate pyrophosphatase OS=Mus musculus OX=10090 GN=Itpa PE=1 SV=2
		Q01339	1	Apoh	0.81	0.01	0.41	Beta-2-glycoprotein 1 OS=Mus musculus OX=10090 GN=Apoh PE=1 SV=1
		P68037	4	Ube2l3	0.809	1.377	1.093	Ubiquitin-conjugating enzyme E2 L3 OS=Mus musculus OX=10090 GN=Ube2l3 PE=1 SV=1
		Q80U72	4	Scrib	0.808	1.552	1.18	Protein scribble homolog OS=Mus musculus OX=10090 GN=Scrib PE=1 SV=2
		Q99LP6	2	Grpel1	0.807	1.791	1.299	GrpE protein homolog 1, mitochondrial OS=Mus musculus OX=10090 GN=Grpel1 PE=1 SV=1
		P17918	6	Pcna	0.806	1.935	1.3705	Proliferating cell nuclear antigen OS=Mus musculus OX=10090 GN=Pcna PE=1 SV=2
		Q9ERG0	11	Lima1	0.806	0.861	0.8335	LIM domain and actin-binding protein 1 OS=Mus musculus OX=10090 GN=Lima1 PE=1 SV=3
		Q569Z6	13	Thrap3	0.805	0.943	0.874	Thyroid hormone receptor-associated protein 3 OS=Mus musculus OX=10090 GN=Thrap3 PE=1 SV=1
		P35980	4	Rpl18	0.804	3.538	2.171	60S ribosomal protein L18 OS=Mus musculus OX=10090 GN=Rpl18 PE=1 SV=3
		Q569Z5	5	Ddx46	0.804	2.103	1.4535	Probable ATP-dependent RNA helicase DDX46 OS=Mus musculus OX=10090 GN=Ddx46 PE=1 SV=2
		Q61207	7	Psap	0.804	1.449	1.1265	Prosaposin OS=Mus musculus OX=10090 GN=Psap PE=1 SV=2
		O54962	3	Banf1	0.804	0.741	0.7725	Barrier-to-autointegration factor OS=Mus musculus OX=10090 GN=Banf1 PE=1 SV=1
		Q920B9	3	Supt16h	0.803	3.33	2.0665	FACT complex subunit SPT16 OS=Mus musculus OX=10090 GN=Supt16h PE=1 SV=2
		P54103	4	Dnajc2	0.802	3.388	2.095	DnaJ homolog subfamily C member 2 OS=Mus musculus OX=10090 GN=Dnajc2 PE=1 SV=2
		Q810V0	2	Mphosph10	0.802	0.779	0.7905	U3 small nucleolar ribonucleoprotein protein MPP10 OS=Mus musculus OX=10090 GN=Mphosph10 PE=1 SV=2
		A2RSJ4	1	Uhrf1bp1l	0.802	0.01	0.406	UHRF1-binding protein 1-like OS=Mus musculus OX=10090 GN=Uhrf1bp1l PE=1 SV=2
		Q9DB15	2	Mrpl12	0.801	1.111	0.956	39S ribosomal protein L12, mitochondrial OS=Mus musculus OX=10090 GN=Mrpl12 PE=1 SV=2
		P47941	4	Crkl	0.8	1.816	1.308	Crk-like protein OS=Mus musculus OX=10090 GN=Crkl PE=1 SV=2
		Q6R891	2	Ppp1r9b	0.799	3.981	2.39	Neurabin-2 OS=Mus musculus OX=10090 GN=Ppp1r9b PE=1 SV=1
		P62897	6	Cycs	0.799	1.622	1.2105	Cytochrome c, somatic OS=Mus musculus OX=10090 GN=Cycs PE=1 SV=2
		P62270	7	Rps18	0.799	1.038	0.9185	40S ribosomal protein S18 OS=Mus musculus OX=10090 GN=Rps18 PE=1 SV=3
		P60843	15	Eif4a1	0.798	1.881	1.3395	Eukaryotic initiation factor 4A-I OS=Mus musculus OX=10090 GN=Eif4a1 PE=1 SV=1
		Q9JJ11	4	Tacc3	0.798	0.232	0.515	Transforming acidic coiled-coil-containing protein 3 OS=Mus musculus OX=10090 GN=Tacc3 PE=1 SV=1
		Q9JJU8	3	Sh3bgrl	0.797	1.41	1.1035	SH3 domain-binding glutamic acid-rich-like protein OS=Mus musculus OX=10090 GN=Sh3bgrl PE=1 SV=1
		P02535	3	Krt10	0.796	4.518	2.657	Keratin, type I cytoskeletal 10 OS=Mus musculus OX=10090 GN=Krt10 PE=1 SV=3
		Q9QZQ1	6	Afdn	0.796	1.68	1.238	Afadin OS=Mus musculus OX=10090 GN=Afdn PE=1 SV=3
		Q91XA2	2	Golm1	0.795	2.846	1.8205	Golgi membrane protein 1 OS=Mus musculus OX=10090 GN=Golm1 PE=1 SV=2
		Q9QZ06	1	Tollip	0.795	2.359	1.577	Toll-interacting protein OS=Mus musculus OX=10090 GN=Tollip PE=1 SV=1
		P57776	11	Eef1d	0.795	1.595	1.195	Elongation factor 1-delta OS=Mus musculus OX=10090 GN=Eef1d PE=1 SV=3
		Q8BRN9	6	Cc2d1b	0.795	0.994	0.8945	Coiled-coil and C2 domain-containing protein 1B OS=Mus musculus OX=10090 GN=Cc2d1b PE=1 SV=1
		Q8K019	7	Bclaf1	0.793	1.822	1.3075	Bcl-2-associated transcription factor 1 OS=Mus musculus OX=10090 GN=Bclaf1 PE=1 SV=2
		Q8R326	6	Pspc1	0.793	1.211	1.002	Paraspeckle component 1 OS=Mus musculus OX=10090 GN=Pspc1 PE=1 SV=1
		Q78YZ6	1	Scoc	0.793	0.113	0.453	Short coiled-coil protein OS=Mus musculus OX=10090 GN=Scoc PE=1 SV=1
		Q8VDP3	2	Mical1	0.793	0.01	0.4015	[F-actin]-monooxygenase MICAL1 OS=Mus musculus OX=10090 GN=Mical1 PE=1 SV=1
		Q61792	9	Lasp1	0.792	3.678	2.235	LIM and SH3 domain protein 1 OS=Mus musculus OX=10090 GN=Lasp1 PE=1 SV=1
		Q9Z1X4	9	Ilf3	0.791	3.26	2.0255	Interleukin enhancer-binding factor 3 OS=Mus musculus OX=10090 GN=Ilf3 PE=1 SV=2
		Q8BIQ5	3	Cstf2	0.791	2.007	1.399	Cleavage stimulation factor subunit 2 OS=Mus musculus OX=10090 GN=Cstf2 PE=1 SV=2
		Q8BL80	1	Arhgap22	0.791	0.378	0.5845	Rho GTPase-activating protein 22 OS=Mus musculus OX=10090 GN=Arhgap22 PE=1 SV=2
		P62862	1	Fau	0.788	1.985	1.3865	40S ribosomal protein S30 OS=Mus musculus OX=10090 GN=Fau PE=1 SV=1
		Q61189	2	Clns1a	0.788	1.545	1.1665	Methylosome subunit pICln OS=Mus musculus OX=10090 GN=Clns1a PE=1 SV=1
		Q9WTQ5	39	Akap12	0.788	1.189	0.9885	A-kinase anchor protein 12 OS=Mus musculus OX=10090 GN=Akap12 PE=1 SV=1
		O88543	3	Cops3	0.787	1.311	1.049	COP9 signalosome complex subunit 3 OS=Mus musculus OX=10090 GN=Cops3 PE=1 SV=3
		Q9WV02	1	Rbmx	0.787	0.741	0.764	RNA-binding motif protein, X chromosome OS=Mus musculus OX=10090 GN=Rbmx PE=1 SV=1
		Q9ERE7	5	Mesd	0.786	0.811	0.7985	LRP chaperone MESD OS=Mus musculus OX=10090 GN=Mesd PE=1 SV=1
		Q9CZM2	3	Rpl15	0.785	100	50.3925	60S ribosomal protein L15 OS=Mus musculus OX=10090 GN=Rpl15 PE=1 SV=4
		P61759	2	Vbp1	0.785	2.15	1.4675	Prefoldin subunit 3 OS=Mus musculus OX=10090 GN=Vbp1 PE=1 SV=2
		P49025	1	Cit	0.784	0.976	0.88	Citron Rho-interacting kinase OS=Mus musculus OX=10090 GN=Cit PE=1 SV=3
		P62960	6	Ybx1	0.784	0.906	0.845	Y-box-binding protein 1 OS=Mus musculus OX=10090 GN=Ybx1 PE=1 SV=3
		Q9ERU9	14	Ranbp2	0.781	1.585	1.183	E3 SUMO-protein ligase RanBP2 OS=Mus musculus OX=10090 GN=Ranbp2 PE=1 SV=2
		O55135	4	Eif6	0.78	2.321	1.5505	Eukaryotic translation initiation factor 6 OS=Mus musculus OX=10090 GN=Eif6 PE=1 SV=2
		O08539	9	Bin1	0.78	1.758	1.269	Myc box-dependent-interacting protein 1 OS=Mus musculus OX=10090 GN=Bin1 PE=1 SV=1
		Q9Z1M8	5	Ik	0.78	0.656	0.718	Protein Red OS=Mus musculus OX=10090 GN=Ik PE=1 SV=2
		P45878	2	Fkbp2	0.78	0.38	0.58	Peptidyl-prolyl cis-trans isomerase FKBP2 OS=Mus musculus OX=10090 GN=Fkbp2 PE=1 SV=1
		P49443	3	Ppm1a	0.779	1.713	1.246	Protein phosphatase 1A OS=Mus musculus OX=10090 GN=Ppm1a PE=1 SV=1
		O35988	1	Sdc4	0.779	1.166	0.9725	Syndecan-4 OS=Mus musculus OX=10090 GN=Sdc4 PE=1 SV=1
		P48722	10	Hspa4l	0.779	0.906	0.8425	Heat shock 70 kDa protein 4L OS=Mus musculus OX=10090 GN=Hspa4l PE=1 SV=2
		Q921W0	1	Chmp1a	0.779	0.551	0.665	Charged multivesicular body protein 1a OS=Mus musculus OX=10090 GN=Chmp1a PE=1 SV=1
		Q9WU28	3	Pfdn5	0.778	1.212	0.995	Prefoldin subunit 5 OS=Mus musculus OX=10090 GN=Pfdn5 PE=1 SV=1
		Q8BFY9	4	Tnpo1	0.778	0.915	0.8465	Transportin-1 OS=Mus musculus OX=10090 GN=Tnpo1 PE=1 SV=2
		P0DP27	12	Calm2	0.778	0.725	0.7515	Calmodulin-2 OS=Mus musculus OX=10090 GN=Calm2 PE=1 SV=1
		P63323	3	Rps12	0.778	0.286	0.532	40S ribosomal protein S12 OS=Mus musculus OX=10090 GN=Rps12 PE=1 SV=2
		Q9CR27	1	Washc3	0.777	1.931	1.354	WASH complex subunit 3 OS=Mus musculus OX=10090 GN=Washc3 PE=1 SV=1
		Q9CQJ6	2	Denr	0.777	1.861	1.319	Density-regulated protein OS=Mus musculus OX=10090 GN=Denr PE=1 SV=1
		Q922Y1	3	Ubxn1	0.777	1.536	1.1565	UBX domain-containing protein 1 OS=Mus musculus OX=10090 GN=Ubxn1 PE=1 SV=1
		Q9QYJ3	1	Dnajb1	0.776	2.45	1.613	DnaJ homolog subfamily B member 1 OS=Mus musculus OX=10090 GN=Dnajb1 PE=1 SV=3
		Q6PGL7	15	Washc2	0.776	1.597	1.1865	WASH complex subunit 2 OS=Mus musculus OX=10090 GN=Washc2 PE=1 SV=1
		Q99PL5	21	Rrbp1	0.775	2.05	1.4125	Ribosome-binding protein 1 OS=Mus musculus OX=10090 GN=Rrbp1 PE=1 SV=2
		P12382	3	Pfkl	0.775	1.788	1.2815	ATP-dependent 6-phosphofructokinase, liver type OS=Mus musculus OX=10090 GN=Pfkl PE=1 SV=4
		P62309	1	Snrpg	0.775	1.714	1.2445	Small nuclear ribonucleoprotein G OS=Mus musculus OX=10090 GN=Snrpg PE=1 SV=1
		Q8R550	18	Sh3kbp1	0.775	1.277	1.026	SH3 domain-containing kinase-binding protein 1 OS=Mus musculus OX=10090 GN=Sh3kbp1 PE=1 SV=1
		Q9QYE6	3	Golga5	0.775	1.033	0.904	Golgin subfamily A member 5 OS=Mus musculus OX=10090 GN=Golga5 PE=1 SV=2
		Q9R0I7	1	Ylpm1	0.775	0.994	0.8845	YLP motif-containing protein 1 OS=Mus musculus OX=10090 GN=Ylpm1 PE=2 SV=2
		Q9DAK9	1	Phpt1	0.773	22.701	11.737	14 kDa phosphohistidine phosphatase OS=Mus musculus OX=10090 GN=Phpt1 PE=1 SV=1
		Q9R0Y5	4	Ak1	0.773	1.21	0.9915	Adenylate kinase isoenzyme 1 OS=Mus musculus OX=10090 GN=Ak1 PE=1 SV=1
		O88874	1	Ccnk	0.772	2.823	1.7975	Cyclin-K OS=Mus musculus OX=10090 GN=Ccnk PE=1 SV=3
		Q9D1K2	2	Atp6v1f	0.769	1.156	0.9625	V-type proton ATPase subunit F OS=Mus musculus OX=10090 GN=Atp6v1f PE=1 SV=2
		Q05BC3	2	Eml1	0.768	1.843	1.3055	Echinoderm microtubule-associated protein-like 1 OS=Mus musculus OX=10090 GN=Eml1 PE=1 SV=1
		P05480	2	Src	0.768	0.432	0.6	Neuronal proto-oncogene tyrosine-protein kinase Src OS=Mus musculus OX=10090 GN=Src PE=1 SV=5
		Q8R0A0	4	Gtf2f2	0.767	1.53	1.1485	General transcription factor IIF subunit 2 OS=Mus musculus OX=10090 GN=Gtf2f2 PE=1 SV=1
		Q9WUA3	2	Pfkp	0.767	0.613	0.69	ATP-dependent 6-phosphofructokinase, platelet type OS=Mus musculus OX=10090 GN=Pfkp PE=1 SV=1
		P61202	5	Cops2	0.766	1.397	1.0815	COP9 signalosome complex subunit 2 OS=Mus musculus OX=10090 GN=Cops2 PE=1 SV=1
		Q9QYI3	4	Dnajc7	0.766	0.093	0.4295	DnaJ homolog subfamily C member 7 OS=Mus musculus OX=10090 GN=Dnajc7 PE=1 SV=2
		Q8CCF0	1	Prpf31	0.765	100	50.3825	U4/U6 small nuclear ribonucleoprotein Prp31 OS=Mus musculus OX=10090 GN=Prpf31 PE=1 SV=3
		Q8K4G5	1	Ablim1	0.765	100	50.3825	Actin-binding LIM protein 1 OS=Mus musculus OX=10090 GN=Ablim1 PE=1 SV=1
		P49312	11	Hnrnpa1	0.765	0.664	0.7145	Heterogeneous nuclear ribonucleoprotein A1 OS=Mus musculus OX=10090 GN=Hnrnpa1 PE=1 SV=2
		Q60605	7	Myl6	0.765	0.644	0.7045	Myosin light polypeptide 6 OS=Mus musculus OX=10090 GN=Myl6 PE=1 SV=3
		Q8R0H9	5	Gga1	0.763	1.254	1.0085	ADP-ribosylation factor-binding protein GGA1 OS=Mus musculus OX=10090 GN=Gga1 PE=1 SV=1
		Q9D0E1	10	Hnrnpm	0.762	2.009	1.3855	Heterogeneous nuclear ribonucleoprotein M OS=Mus musculus OX=10090 GN=Hnrnpm PE=1 SV=3
		O54891	1	Lgals6	0.762	0.269	0.5155	Galectin-6 OS=Mus musculus OX=10090 GN=Lgals6 PE=2 SV=1
		P57784	5	Snrpa1	0.761	2.361	1.561	U2 small nuclear ribonucleoprotein A' OS=Mus musculus OX=10090 GN=Snrpa1 PE=1 SV=2
		Q9Z315	10	Sart1	0.761	1.559	1.16	U4/U6.U5 tri-snRNP-associated protein 1 OS=Mus musculus OX=10090 GN=Sart1 PE=1 SV=1
		P35235	3	Ptpn11	0.761	1.477	1.119	Tyrosine-protein phosphatase non-receptor type 11 OS=Mus musculus OX=10090 GN=Ptpn11 PE=1 SV=3
		P97310	5	Mcm2	0.761	1.176	0.9685	DNA replication licensing factor MCM2 OS=Mus musculus OX=10090 GN=Mcm2 PE=1 SV=3
		Q9CXW4	2	Rpl11	0.76	3.524	2.142	60S ribosomal protein L11 OS=Mus musculus OX=10090 GN=Rpl11 PE=1 SV=4
		Q5SWU9	3	Acaca	0.76	1.191	0.9755	Acetyl-CoA carboxylase 1 OS=Mus musculus OX=10090 GN=Acaca PE=1 SV=1
		Q80VJ3	3	Dnph1	0.759	0.769	0.764	2'-deoxynucleoside 5'-phosphate N-hydrolase 1 OS=Mus musculus OX=10090 GN=Dnph1 PE=1 SV=2
		P17047	2	Lamp2	0.758	1.835	1.2965	Lysosome-associated membrane glycoprotein 2 OS=Mus musculus OX=10090 GN=Lamp2 PE=1 SV=2
		Q4VAA2	7	Cdv3	0.757	1.567	1.162	Protein CDV3 OS=Mus musculus OX=10090 GN=Cdv3 PE=1 SV=2
		Q61029	4	Tmpo	0.757	1.387	1.072	Lamina-associated polypeptide 2, isoforms beta/delta/epsilon/gamma OS=Mus musculus OX=10090 GN=Tmpo PE=1 SV=4
		O88569	12	Hnrnpa2b1	0.757	1.099	0.928	Heterogeneous nuclear ribonucleoproteins A2/B1 OS=Mus musculus OX=10090 GN=Hnrnpa2b1 PE=1 SV=2
		Q8K2B3	1	Sdha	0.756	1.471	1.1135	Succinate dehydrogenase [ubiquinone] flavoprotein subunit, mitochondrial OS=Mus musculus OX=10090 GN=Sdha PE=1 SV=1
		P10711	9	Tcea1	0.755	1.905	1.33	Transcription elongation factor A protein 1 OS=Mus musculus OX=10090 GN=Tcea1 PE=1 SV=2
		P56873	2	Znrd2	0.755	0.935	0.845	Protein ZNRD2 OS=Mus musculus OX=10090 GN=Znrd2 PE=1 SV=1
		Q8QZR4	2	Oaf	0.753	1.282	1.0175	Out at first protein homolog OS=Mus musculus OX=10090 GN=Oaf PE=2 SV=1
		Q5EG47	2	Prkaa1	0.753	0.58	0.6665	5'-AMP-activated protein kinase catalytic subunit alpha-1 OS=Mus musculus OX=10090 GN=Prkaa1 PE=1 SV=2
		Q80WJ7	6	Mtdh	0.752	1.908	1.33	Protein LYRIC OS=Mus musculus OX=10090 GN=Mtdh PE=1 SV=1
		Q9CPT4	4	Mydgf	0.751	0.563	0.657	Myeloid-derived growth factor OS=Mus musculus OX=10090 GN=Mydgf PE=1 SV=1
		Q8K2K6	1	Agfg1	0.75	7.964	4.357	Arf-GAP domain and FG repeat-containing protein 1 OS=Mus musculus OX=10090 GN=Agfg1 PE=1 SV=2
		Q9R078	2	Prkab1	0.75	3.478	2.114	5'-AMP-activated protein kinase subunit beta-1 OS=Mus musculus OX=10090 GN=Prkab1 PE=1 SV=2
		Q60668	3	Hnrnpd	0.749	0.588	0.6685	Heterogeneous nuclear ribonucleoprotein D0 OS=Mus musculus OX=10090 GN=Hnrnpd PE=1 SV=2
		Q91ZV0	1	Mia2	0.748	100	50.374	Melanoma inhibitory activity protein 2 OS=Mus musculus OX=10090 GN=Mia2 PE=1 SV=3
		Q7TSJ2	7	Map6	0.748	1.603	1.1755	Microtubule-associated protein 6 OS=Mus musculus OX=10090 GN=Map6 PE=1 SV=2
		Q8C6I2	1	Sdhaf2	0.748	0.619	0.6835	Succinate dehydrogenase assembly factor 2, mitochondrial OS=Mus musculus OX=10090 GN=Sdhaf2 PE=1 SV=1
		Q9WUU7	3	Ctsz	0.747	2.371	1.559	Cathepsin Z OS=Mus musculus OX=10090 GN=Ctsz PE=1 SV=1
		Q3THE2	2	Myl12b	0.747	1.334	1.0405	Myosin regulatory light chain 12B OS=Mus musculus OX=10090 GN=Myl12b PE=1 SV=2
		Q9DC04	1	Rgs3	0.746	17.741	9.2435	Regulator of G-protein signaling 3 OS=Mus musculus OX=10090 GN=Rgs3 PE=1 SV=2
		Q9ES00	5	Ube4b	0.745	1.225	0.985	Ubiquitin conjugation factor E4 B OS=Mus musculus OX=10090 GN=Ube4b PE=1 SV=3
		O70591	5	Pfdn2	0.745	1.204	0.9745	Prefoldin subunit 2 OS=Mus musculus OX=10090 GN=Pfdn2 PE=1 SV=2
		Q9CQ22	1	Lamtor1	0.744	4.4	2.572	Ragulator complex protein LAMTOR1 OS=Mus musculus OX=10090 GN=Lamtor1 PE=1 SV=1
		Q8C166	1	Cpne1	0.743	2.647	1.695	Copine-1 OS=Mus musculus OX=10090 GN=Cpne1 PE=1 SV=1
		Q9QZM0	6	Ubqln2	0.743	0.715	0.729	Ubiquilin-2 OS=Mus musculus OX=10090 GN=Ubqln2 PE=1 SV=2
		Q61183	1	Papola	0.743	0.01	0.3765	Poly(A) polymerase alpha OS=Mus musculus OX=10090 GN=Papola PE=1 SV=4
		P70460	4	Vasp	0.742	1.545	1.1435	Vasodilator-stimulated phosphoprotein OS=Mus musculus OX=10090 GN=Vasp PE=1 SV=4
		Q99K01	2	Pdxdc1	0.741	2.836	1.7885	Pyridoxal-dependent decarboxylase domain-containing protein 1 OS=Mus musculus OX=10090 GN=Pdxdc1 PE=1 SV=2
		Q8K1N4	2	Spats2	0.74	0.501	0.6205	Spermatogenesis-associated serine-rich protein 2 OS=Mus musculus OX=10090 GN=Spats2 PE=1 SV=1
		O35887	14	Calu	0.739	1.048	0.8935	Calumenin OS=Mus musculus OX=10090 GN=Calu PE=1 SV=1
		Q8BHG2	3	Czib	0.739	0.728	0.7335	CXXC motif containing zinc binding protein OS=Mus musculus OX=10090 GN=Czib PE=1 SV=1
		Q9QZ23	4	Nfu1	0.739	0.584	0.6615	NFU1 iron-sulfur cluster scaffold homolog, mitochondrial OS=Mus musculus OX=10090 GN=Nfu1 PE=1 SV=2
		Q9JKB1	3	Uchl3	0.737	2.619	1.678	Ubiquitin carboxyl-terminal hydrolase isozyme L3 OS=Mus musculus OX=10090 GN=Uchl3 PE=1 SV=2
		Q64191	4	Aga	0.737	1.559	1.148	N(4)-(beta-N-acetylglucosaminyl)-L-asparaginase OS=Mus musculus OX=10090 GN=Aga PE=1 SV=1
		Q9CZA6	1	Nde1	0.737	0.01	0.3735	Nuclear distribution protein nudE homolog 1 OS=Mus musculus OX=10090 GN=Nde1 PE=1 SV=1
		P97493	4	Txn2	0.735	2.065	1.4	Thioredoxin, mitochondrial OS=Mus musculus OX=10090 GN=Txn2 PE=1 SV=1
		Q91VW3	3	Sh3bgrl3	0.734	3.759	2.2465	SH3 domain-binding glutamic acid-rich-like protein 3 OS=Mus musculus OX=10090 GN=Sh3bgrl3 PE=1 SV=1
		Q61532	1	Mapk6	0.734	0.371	0.5525	Mitogen-activated protein kinase 6 OS=Mus musculus OX=10090 GN=Mapk6 PE=1 SV=3
		Q8WTY4	4	Ciapin1	0.733	7.358	4.0455	Anamorsin OS=Mus musculus OX=10090 GN=Ciapin1 PE=1 SV=1
		Q6ZWY8	1	Tmsb10	0.733	2.314	1.5235	Thymosin beta-10 OS=Mus musculus OX=10090 GN=Tmsb10 PE=1 SV=3
		Q99LE6	2	Abcf2	0.733	2.171	1.452	ATP-binding cassette sub-family F member 2 OS=Mus musculus OX=10090 GN=Abcf2 PE=1 SV=1
		Q9DB05	9	Napa	0.733	1.184	0.9585	Alpha-soluble NSF attachment protein OS=Mus musculus OX=10090 GN=Napa PE=1 SV=1
		Q8CDN8	1	Ccdc38	0.732	0.859	0.7955	Coiled-coil domain-containing protein 38 OS=Mus musculus OX=10090 GN=Ccdc38 PE=2 SV=1
		Q9WVE8	7	Pacsin2	0.731	1.695	1.213	Protein kinase C and casein kinase substrate in neurons protein 2 OS=Mus musculus OX=10090 GN=Pacsin2 PE=1 SV=1
		P58871	29	Tnks1bp1	0.731	1.448	1.0895	182 kDa tankyrase-1-binding protein OS=Mus musculus OX=10090 GN=Tnks1bp1 PE=1 SV=2
		Q69ZZ9	1		0.728	0.166	0.447	Uncharacterized protein KIAA0754 OS=Mus musculus OX=10090 GN=Kiaa0754 PE=2 SV=2
		Q8VDC1	1	Fyco1	0.727	100	50.3635	FYVE and coiled-coil domain-containing protein 1 OS=Mus musculus OX=10090 GN=Fyco1 PE=1 SV=1
		Q9DAI2	1	Ift22	0.727	0.937	0.832	Intraflagellar transport protein 22 homolog OS=Mus musculus OX=10090 GN=Ift22 PE=1 SV=1
		Q8C156	1	Ncaph	0.726	100	50.363	Condensin complex subunit 2 OS=Mus musculus OX=10090 GN=Ncaph PE=1 SV=1
		Q61584	5	Fxr1	0.726	2.801	1.7635	Fragile X mental retardation syndrome-related protein 1 OS=Mus musculus OX=10090 GN=Fxr1 PE=1 SV=2
		Q6P8I4	6	Pcnp	0.726	1.472	1.099	PEST proteolytic signal-containing nuclear protein OS=Mus musculus OX=10090 GN=Pcnp PE=1 SV=1
		Q6P069	5	Sri	0.725	1.268	0.9965	Sorcin OS=Mus musculus OX=10090 GN=Sri PE=1 SV=1
		Q8BKG3	5	Ptk7	0.724	2.211	1.4675	Inactive tyrosine-protein kinase 7 OS=Mus musculus OX=10090 GN=Ptk7 PE=1 SV=1
		Q9QXS6	11	Dbn1	0.724	2.161	1.4425	Drebrin OS=Mus musculus OX=10090 GN=Dbn1 PE=1 SV=4
		Q9D211	3	Cdkn2aipnl	0.724	2.101	1.4125	CDKN2AIP N-terminal-like protein OS=Mus musculus OX=10090 GN=Cdkn2aipnl PE=3 SV=1
		P97461	2	Rps5	0.724	1.748	1.236	40S ribosomal protein S5 OS=Mus musculus OX=10090 GN=Rps5 PE=1 SV=3
		Q8K2Q0	1	Commd9	0.724	0.62	0.672	COMM domain-containing protein 9 OS=Mus musculus OX=10090 GN=Commd9 PE=1 SV=3
		Q69ZN7	10	Myof	0.723	1.426	1.0745	Myoferlin OS=Mus musculus OX=10090 GN=Myof PE=1 SV=2
		Q8K2F8	3	Lsm14a	0.723	0.36	0.5415	Protein LSM14 homolog A OS=Mus musculus OX=10090 GN=Lsm14a PE=1 SV=1
		P70349	5	Hint1	0.721	0.476	0.5985	Histidine triad nucleotide-binding protein 1 OS=Mus musculus OX=10090 GN=Hint1 PE=1 SV=3
		P62313	2	Lsm6	0.719	0.622	0.6705	U6 snRNA-associated Sm-like protein LSm6 OS=Mus musculus OX=10090 GN=Lsm6 PE=1 SV=1
		Q8BZF8	1	Pgm5	0.718	1.187	0.9525	Phosphoglucomutase-like protein 5 OS=Mus musculus OX=10090 GN=Pgm5 PE=1 SV=2
		Q8BHL4	1	Gprc5a	0.717	100	50.3585	Retinoic acid-induced protein 3 OS=Mus musculus OX=10090 GN=Gprc5a PE=1 SV=1
		Q9DCL8	5	Ppp1r2	0.717	2.201	1.459	Protein phosphatase inhibitor 2 OS=Mus musculus OX=10090 GN=Ppp1r2 PE=1 SV=3
		Q8CDD9	1	Lrif1	0.717	0.693	0.705	Ligand-dependent nuclear receptor-interacting factor 1 OS=Mus musculus OX=10090 GN=Lrif1 PE=1 SV=2
		O89112	2	Lancl1	0.716	100	50.358	Glutathione S-transferase LANCL1 OS=Mus musculus OX=10090 GN=Lancl1 PE=1 SV=1
		Q3TGF2	6	Fam107b	0.716	1.012	0.864	Protein FAM107B OS=Mus musculus OX=10090 GN=Fam107b PE=1 SV=2
		P61022	1	Chp1	0.716	0.56	0.638	Calcineurin B homologous protein 1 OS=Mus musculus OX=10090 GN=Chp1 PE=1 SV=2
		P53564	2	Cux1	0.715	0.879	0.797	Homeobox protein cut-like 1 OS=Mus musculus OX=10090 GN=Cux1 PE=1 SV=3
		Q8R1X6	3	Spart	0.714	1.673	1.1935	Spartin OS=Mus musculus OX=10090 GN=Spart PE=1 SV=1
		P14733	19	Lmnb1	0.713	1.761	1.237	Lamin-B1 OS=Mus musculus OX=10090 GN=Lmnb1 PE=1 SV=3
		Q8VDM6	2	Hnrnpul1	0.712	0.66	0.686	Heterogeneous nuclear ribonucleoprotein U-like protein 1 OS=Mus musculus OX=10090 GN=Hnrnpul1 PE=1 SV=1
		Q91VX2	8	Ubap2	0.711	1.579	1.145	Ubiquitin-associated protein 2 OS=Mus musculus OX=10090 GN=Ubap2 PE=1 SV=1
		Q61581	6	Igfbp7	0.71	2.422	1.566	Insulin-like growth factor-binding protein 7 OS=Mus musculus OX=10090 GN=Igfbp7 PE=1 SV=3
		Q6P9R2	8	Oxsr1	0.71	1.32	1.015	Serine/threonine-protein kinase OSR1 OS=Mus musculus OX=10090 GN=Oxsr1 PE=1 SV=1
		Q8K297	1	Colgalt1	0.709	2.878	1.7935	Procollagen galactosyltransferase 1 OS=Mus musculus OX=10090 GN=Colgalt1 PE=1 SV=2
		P61079	1	Ube2d3	0.709	1.683	1.196	Ubiquitin-conjugating enzyme E2 D3 OS=Mus musculus OX=10090 GN=Ube2d3 PE=1 SV=1
		Q02614	1	Sap30bp	0.709	0.536	0.6225	SAP30-binding protein OS=Mus musculus OX=10090 GN=Sap30bp PE=1 SV=2
		Q6PGH2	6	Jpt2	0.708	2.327	1.5175	Jupiter microtubule associated homolog 2 OS=Mus musculus OX=10090 GN=Jpt2 PE=1 SV=1
		Q00993	1	Axl	0.707	100	50.3535	Tyrosine-protein kinase receptor UFO OS=Mus musculus OX=10090 GN=Axl PE=1 SV=2
		Q03265	5	Atp5f1a	0.707	3.602	2.1545	ATP synthase subunit alpha, mitochondrial OS=Mus musculus OX=10090 GN=Atp5f1a PE=1 SV=1
		Q8VBV7	4	Cops8	0.707	1.716	1.2115	COP9 signalosome complex subunit 8 OS=Mus musculus OX=10090 GN=Cops8 PE=1 SV=1
		Q80TH2	1	Erbin	0.703	100	50.3515	Erbin OS=Mus musculus OX=10090 GN=Erbin PE=1 SV=3
		Q9D7M1	1	Gid8	0.702	100	50.351	Glucose-induced degradation protein 8 homolog OS=Mus musculus OX=10090 GN=Gid8 PE=1 SV=1
		Q9QXA5	1	Lsm4	0.701	3.045	1.873	U6 snRNA-associated Sm-like protein LSm4 OS=Mus musculus OX=10090 GN=Lsm4 PE=1 SV=1
		Q9JKK1	2	Stx6	0.701	1.164	0.9325	Syntaxin-6 OS=Mus musculus OX=10090 GN=Stx6 PE=1 SV=1
		Q9CX86	2	Hnrnpa0	0.701	0.256	0.4785	Heterogeneous nuclear ribonucleoprotein A0 OS=Mus musculus OX=10090 GN=Hnrnpa0 PE=1 SV=1
		Q8BFW7	11	Lpp	0.7	1.353	1.0265	Lipoma-preferred partner homolog OS=Mus musculus OX=10090 GN=Lpp PE=1 SV=1
		P08207	3	S100a10	0.699	0.572	0.6355	Protein S100-A10 OS=Mus musculus OX=10090 GN=S100a10 PE=1 SV=2
		Q99JF8	6	Psip1	0.698	0.573	0.6355	PC4 and SFRS1-interacting protein OS=Mus musculus OX=10090 GN=Psip1 PE=1 SV=1
		Q99KG3	1	Rbm10	0.697	1.132	0.9145	RNA-binding protein 10 OS=Mus musculus OX=10090 GN=Rbm10 PE=1 SV=1
		E9PVA8	2	Gcn1	0.696	2.38	1.538	eIF-2-alpha kinase activator GCN1 OS=Mus musculus OX=10090 GN=Gcn1 PE=1 SV=1
		Q9CQK7	2	Rwdd1	0.696	1.289	0.9925	RWD domain-containing protein 1 OS=Mus musculus OX=10090 GN=Rwdd1 PE=1 SV=1
		Q9CR41	3	Hypk	0.695	0.542	0.6185	Huntingtin-interacting protein K OS=Mus musculus OX=10090 GN=Hypk PE=1 SV=2
		P97352	3	S100a13	0.694	1.209	0.9515	Protein S100-A13 OS=Mus musculus OX=10090 GN=S100a13 PE=1 SV=1
		Q80X50	7	Ubap2l	0.694	1.047	0.8705	Ubiquitin-associated protein 2-like OS=Mus musculus OX=10090 GN=Ubap2l PE=1 SV=1
		P99028	1	Uqcrh	0.692	0.947	0.8195	Cytochrome b-c1 complex subunit 6, mitochondrial OS=Mus musculus OX=10090 GN=Uqcrh PE=1 SV=2
		Q9JII5	1	Dazap1	0.692	0.643	0.6675	DAZ-associated protein 1 OS=Mus musculus OX=10090 GN=Dazap1 PE=1 SV=2
		Q922H1	1		0.691	1.05	0.8705	Protein arginine N-methyltransferase 3 OS=Mus musculus OX=10090 GN=Prmt3 PE=1 SV=2
		O54931	11	Akap2	0.691	0.726	0.7085	A-kinase anchor protein 2 OS=Mus musculus OX=10090 GN=Akap2 PE=1 SV=3
		Q4KMM3	2	Oxr1	0.691	0.285	0.488	Oxidation resistance protein 1 OS=Mus musculus OX=10090 GN=Oxr1 PE=1 SV=3
		Q6P542	5	Abcf1	0.689	2.563	1.626	ATP-binding cassette sub-family F member 1 OS=Mus musculus OX=10090 GN=Abcf1 PE=1 SV=1
		Q61595	16	Ktn1	0.689	1.968	1.3285	Kinectin OS=Mus musculus OX=10090 GN=Ktn1 PE=1 SV=1
		O08715	2	Akap1	0.689	1.57	1.1295	A-kinase anchor protein 1, mitochondrial OS=Mus musculus OX=10090 GN=Akap1 PE=1 SV=4
		Q8R317	7	Ubqln1	0.688	2.202	1.445	Ubiquilin-1 OS=Mus musculus OX=10090 GN=Ubqln1 PE=1 SV=1
		O70318	15	Epb41l2	0.687	1.394	1.0405	Band 4.1-like protein 2 OS=Mus musculus OX=10090 GN=Epb41l2 PE=1 SV=2
		Q8BH93	1	Mapk1ip1l	0.687	0.544	0.6155	MAPK-interacting and spindle-stabilizing protein-like OS=Mus musculus OX=10090 GN=Mapk1ip1l PE=2 SV=3
		Q8CI08	2	Slain2	0.686	2.773	1.7295	SLAIN motif-containing protein 2 OS=Mus musculus OX=10090 GN=Slain2 PE=1 SV=2
		Q7TQH0	11	Atxn2l	0.686	1.745	1.2155	Ataxin-2-like protein OS=Mus musculus OX=10090 GN=Atxn2l PE=1 SV=1
		Q9CYR6	2	Pgm3	0.686	0.213	0.4495	Phosphoacetylglucosamine mutase OS=Mus musculus OX=10090 GN=Pgm3 PE=1 SV=1
		Q8CFE6	1	Slc38a2	0.685	100	50.3425	Sodium-coupled neutral amino acid transporter 2 OS=Mus musculus OX=10090 GN=Slc38a2 PE=1 SV=1
		P63268	1	Actg2	0.685	0.164	0.4245	Actin, gamma-enteric smooth muscle OS=Mus musculus OX=10090 GN=Actg2 PE=1 SV=1
		Q9WV92	10	Epb41l3	0.684	1.753	1.2185	Band 4.1-like protein 3 OS=Mus musculus OX=10090 GN=Epb41l3 PE=1 SV=1
		Q6PDG5	5	Smarcc2	0.683	1.667	1.175	SWI/SNF complex subunit SMARCC2 OS=Mus musculus OX=10090 GN=Smarcc2 PE=1 SV=2
		O08579	5	Emd	0.683	0.869	0.776	Emerin OS=Mus musculus OX=10090 GN=Emd PE=1 SV=1
		Q8BFR5	1	Tufm	0.682	100	50.341	Elongation factor Tu, mitochondrial OS=Mus musculus OX=10090 GN=Tufm PE=1 SV=1
		Q99KV1	2	Dnajb11	0.682	1.75	1.216	DnaJ homolog subfamily B member 11 OS=Mus musculus OX=10090 GN=Dnajb11 PE=1 SV=1
		O35127	2	Grcc10	0.681	1.98	1.3305	Protein C10 OS=Mus musculus OX=10090 GN=Grcc10 PE=1 SV=1
		Q99KI0	7	Aco2	0.681	1.958	1.3195	Aconitate hydratase, mitochondrial OS=Mus musculus OX=10090 GN=Aco2 PE=1 SV=1
		Q3TLH4	14	Prrc2c	0.678	2.959	1.8185	Protein PRRC2C OS=Mus musculus OX=10090 GN=Prrc2c PE=1 SV=3
		Q8C7E9	1	Cstf2t	0.676	2.995	1.8355	Cleavage stimulation factor subunit 2 tau variant OS=Mus musculus OX=10090 GN=Cstf2t PE=1 SV=2
		Q8BQ30	6	Ppp1r18	0.676	1.787	1.2315	Phostensin OS=Mus musculus OX=10090 GN=Ppp1r18 PE=1 SV=1
		P97311	12	Mcm6	0.676	0.831	0.7535	DNA replication licensing factor MCM6 OS=Mus musculus OX=10090 GN=Mcm6 PE=1 SV=1
		Q9CYA6	2	Zcchc8	0.676	0.405	0.5405	Zinc finger CCHC domain-containing protein 8 OS=Mus musculus OX=10090 GN=Zcchc8 PE=1 SV=3
		P62918	3	Rpl8	0.675	2.285	1.48	60S ribosomal protein L8 OS=Mus musculus OX=10090 GN=Rpl8 PE=1 SV=2
		Q9D7I0	1	Shisa5	0.674	5.816	3.245	Protein shisa-5 OS=Mus musculus OX=10090 GN=Shisa5 PE=1 SV=1
		P56395	2	Cyb5a	0.674	3.841	2.2575	Cytochrome b5 OS=Mus musculus OX=10090 GN=Cyb5a PE=1 SV=2
		Q8BGB7	1	Enoph1	0.673	100	50.3365	Enolase-phosphatase E1 OS=Mus musculus OX=10090 GN=Enoph1 PE=1 SV=1
		Q9D1L0	1	Chchd2	0.673	100	50.3365	Coiled-coil-helix-coiled-coil-helix domain-containing protein 2 OS=Mus musculus OX=10090 GN=Chchd2 PE=2 SV=1
		Q9DAW9	6	Cnn3	0.673	1.567	1.12	Calponin-3 OS=Mus musculus OX=10090 GN=Cnn3 PE=1 SV=1
		Q99020	11	Hnrnpab	0.672	0.286	0.479	Heterogeneous nuclear ribonucleoprotein A/B OS=Mus musculus OX=10090 GN=Hnrnpab PE=1 SV=1
		Q8VDY9	1	Caap1	0.671	2.172	1.4215	Caspase activity and apoptosis inhibitor 1 OS=Mus musculus OX=10090 GN=Caap1 PE=1 SV=2
		Q9CXL3	3		0.671	0.4	0.5355	Uncharacterized protein C7orf50 homolog OS=Mus musculus OX=10090 PE=1 SV=3
		Q8VD04	5	Gripap1	0.67	1.814	1.242	GRIP1-associated protein 1 OS=Mus musculus OX=10090 GN=Gripap1 PE=1 SV=1
		P70296	8	Pebp1	0.67	1.372	1.021	Phosphatidylethanolamine-binding protein 1 OS=Mus musculus OX=10090 GN=Pebp1 PE=1 SV=3
		O88622	1	Parg	0.669	1.666	1.1675	Poly(ADP-ribose) glycohydrolase OS=Mus musculus OX=10090 GN=Parg PE=1 SV=2
		Q61599	4	Arhgdib	0.668	0.566	0.617	Rho GDP-dissociation inhibitor 2 OS=Mus musculus OX=10090 GN=Arhgdib PE=1 SV=3
		Q80XU3	7	Nucks1	0.667	0.258	0.4625	Nuclear ubiquitous casein and cyclin-dependent kinase substrate 1 OS=Mus musculus OX=10090 GN=Nucks1 PE=1 SV=1
		Q9CT10	7	Ranbp3	0.666	1.287	0.9765	Ran-binding protein 3 OS=Mus musculus OX=10090 GN=Ranbp3 PE=1 SV=2
		Q63810	3	Ppp3r1	0.665	1.027	0.846	Calcineurin subunit B type 1 OS=Mus musculus OX=10090 GN=Ppp3r1 PE=1 SV=3
		O89086	5	Rbm3	0.665	0.344	0.5045	RNA-binding protein 3 OS=Mus musculus OX=10090 GN=Rbm3 PE=1 SV=1
		O70310	6	Nmt1	0.664	1.684	1.174	Glycylpeptide N-tetradecanoyltransferase 1 OS=Mus musculus OX=10090 GN=Nmt1 PE=1 SV=1
		Q91Z38	4	Ttc1	0.664	1.162	0.913	Tetratricopeptide repeat protein 1 OS=Mus musculus OX=10090 GN=Ttc1 PE=1 SV=1
		Q6PDM2	11	Srsf1	0.663	0.997	0.83	Serine/arginine-rich splicing factor 1 OS=Mus musculus OX=10090 GN=Srsf1 PE=1 SV=3
		Q7TSC1	15	Prrc2a	0.661	1.303	0.982	Protein PRRC2A OS=Mus musculus OX=10090 GN=Prrc2a PE=1 SV=1
		Q9ER00	4	Stx12	0.661	1.115	0.888	Syntaxin-12 OS=Mus musculus OX=10090 GN=Stx12 PE=1 SV=1
		P35831	3	Ptpn12	0.66	4.091	2.3755	Tyrosine-protein phosphatase non-receptor type 12 OS=Mus musculus OX=10090 GN=Ptpn12 PE=1 SV=3
		P48678	37	Lmna	0.66	1.143	0.9015	Prelamin-A/C OS=Mus musculus OX=10090 GN=Lmna PE=1 SV=2
		Q6P1H6	2	Ankle2	0.66	0.892	0.776	Ankyrin repeat and LEM domain-containing protein 2 OS=Mus musculus OX=10090 GN=Ankle2 PE=1 SV=2
		Q9CPR4	4	Rpl17	0.659	0.602	0.6305	60S ribosomal protein L17 OS=Mus musculus OX=10090 GN=Rpl17 PE=1 SV=3
		Q8K3K8	1	Optn	0.658	100	50.329	Optineurin OS=Mus musculus OX=10090 GN=Optn PE=1 SV=1
		Q8K0C9	2	Gmds	0.658	0.93	0.794	GDP-mannose 4,6 dehydratase OS=Mus musculus OX=10090 GN=Gmds PE=1 SV=1
		Q9JMD0	2	Znf207	0.657	2.592	1.6245	BUB3-interacting and GLEBS motif-containing protein ZNF207 OS=Mus musculus OX=10090 GN=Znf207 PE=1 SV=1
		Q9QYR6	15	Map1a	0.657	0.878	0.7675	Microtubule-associated protein 1A OS=Mus musculus OX=10090 GN=Map1a PE=1 SV=2
		Q9CY58	13	Serbp1	0.656	1.23	0.943	Plasminogen activator inhibitor 1 RNA-binding protein OS=Mus musculus OX=10090 GN=Serbp1 PE=1 SV=2
		Q9R0P4	2	Smap	0.656	0.791	0.7235	Small acidic protein OS=Mus musculus OX=10090 GN=Smap PE=1 SV=1
		Q8BJL1	1	Fbxo30	0.655	100	50.3275	F-box only protein 30 OS=Mus musculus OX=10090 GN=Fbxo30 PE=1 SV=2
		Q68FF6	1	Git1	0.654	1.184	0.919	ARF GTPase-activating protein GIT1 OS=Mus musculus OX=10090 GN=Git1 PE=1 SV=1
		Q9CR51	3	Atp6v1g1	0.653	0.597	0.625	V-type proton ATPase subunit G 1 OS=Mus musculus OX=10090 GN=Atp6v1g1 PE=1 SV=3
		Q08943	4	Ssrp1	0.651	3.097	1.874	FACT complex subunit SSRP1 OS=Mus musculus OX=10090 GN=Ssrp1 PE=1 SV=2
		O35071	1	Kif1c	0.65	4.423	2.5365	Kinesin-like protein KIF1C OS=Mus musculus OX=10090 GN=Kif1c PE=1 SV=2
		P11438	2	Lamp1	0.649	2.662	1.6555	Lysosome-associated membrane glycoprotein 1 OS=Mus musculus OX=10090 GN=Lamp1 PE=1 SV=2
		Q9CYZ6	3	Rex1bd	0.648	100	50.324	Required for excision 1-B domain-containing protein OS=Mus musculus OX=10090 GN=Rex1bd PE=1 SV=1
		Q61081	6	Cdc37	0.647	1.674	1.1605	Hsp90 co-chaperone Cdc37 OS=Mus musculus OX=10090 GN=Cdc37 PE=1 SV=1
		Q9D0A3	6	Arpin	0.647	1.135	0.891	Arpin OS=Mus musculus OX=10090 GN=Arpin PE=1 SV=1
		Q9D0I4	1	Stx17	0.645	0.747	0.696	Syntaxin-17 OS=Mus musculus OX=10090 GN=Stx17 PE=1 SV=1
		Q61140	2	Bcar1	0.645	0.617	0.631	Breast cancer anti-estrogen resistance protein 1 OS=Mus musculus OX=10090 GN=Bcar1 PE=1 SV=2
		P01887	3	B2m	0.642	1.278	0.96	Beta-2-microglobulin OS=Mus musculus OX=10090 GN=B2m PE=1 SV=2
		P63242	7	Eif5a	0.641	0.177	0.409	Eukaryotic translation initiation factor 5A-1 OS=Mus musculus OX=10090 GN=Eif5a PE=1 SV=2
		Q61490	5	Alcam	0.64	2.139	1.3895	CD166 antigen OS=Mus musculus OX=10090 GN=Alcam PE=1 SV=3
		G5E8B9	1	Zbtb11	0.639	5.013	2.826	Zinc finger and BTB domain-containing protein 11 OS=Mus musculus OX=10090 GN=Zbtb11 PE=2 SV=1
		E9PVX6	4	Mki67	0.638	3.497	2.0675	Proliferation marker protein Ki-67 OS=Mus musculus OX=10090 GN=Mki67 PE=1 SV=1
		Q3U9G9	1	Lbr	0.638	0.35	0.494	Delta(14)-sterol reductase LBR OS=Mus musculus OX=10090 GN=Lbr PE=1 SV=2
		Q9JHS9	1	Cwc15	0.636	2.147	1.3915	Spliceosome-associated protein CWC15 homolog OS=Mus musculus OX=10090 GN=Cwc15 PE=1 SV=1
		Q9D824	4	Fip1l1	0.635	1.61	1.1225	Pre-mRNA 3'-end-processing factor FIP1 OS=Mus musculus OX=10090 GN=Fip1l1 PE=1 SV=1
		Q923D2	6	Blvrb	0.635	1.423	1.029	Flavin reductase (NADPH) OS=Mus musculus OX=10090 GN=Blvrb PE=1 SV=3
		Q8CGC4	2	Lsm14b	0.635	0.306	0.4705	Protein LSM14 homolog B OS=Mus musculus OX=10090 GN=Lsm14b PE=1 SV=3
		Q9Z1D1	8	Eif3g	0.634	2.662	1.648	Eukaryotic translation initiation factor 3 subunit G OS=Mus musculus OX=10090 GN=Eif3g PE=1 SV=2
		P20152	29	Vim	0.634	0.755	0.6945	Vimentin OS=Mus musculus OX=10090 GN=Vim PE=1 SV=3
		Q8K1A6	2	Cc2d1a	0.633	0.563	0.598	Coiled-coil and C2 domain-containing protein 1A OS=Mus musculus OX=10090 GN=Cc2d1a PE=1 SV=2
		P83917	4	Cbx1	0.633	0.327	0.48	Chromobox protein homolog 1 OS=Mus musculus OX=10090 GN=Cbx1 PE=1 SV=1
		Q4KML4	2	Abracl	0.632	0.329	0.4805	Costars family protein ABRACL OS=Mus musculus OX=10090 GN=Abracl PE=1 SV=1
		Q9D0R8	2	Lsm12	0.629	1.562	1.0955	Protein LSM12 homolog OS=Mus musculus OX=10090 GN=Lsm12 PE=1 SV=1
		Q62167	5	Ddx3x	0.629	1.192	0.9105	ATP-dependent RNA helicase DDX3X OS=Mus musculus OX=10090 GN=Ddx3x PE=1 SV=3
		Q9CRB9	2	Chchd3	0.628	0.867	0.7475	MICOS complex subunit Mic19 OS=Mus musculus OX=10090 GN=Chchd3 PE=1 SV=1
		P32067	3	Ssb	0.627	2.556	1.5915	Lupus La protein homolog OS=Mus musculus OX=10090 GN=Ssb PE=1 SV=1
		P97473	1	Tarbp2	0.627	0.956	0.7915	RISC-loading complex subunit TARBP2 OS=Mus musculus OX=10090 GN=Tarbp2 PE=1 SV=2
		Q7TNE3	5	Spag7	0.626	2.019	1.3225	Sperm-associated antigen 7 OS=Mus musculus OX=10090 GN=Spag7 PE=1 SV=1
		Q9R1C7	3	Prpf40a	0.626	1.48	1.053	Pre-mRNA-processing factor 40 homolog A OS=Mus musculus OX=10090 GN=Prpf40a PE=1 SV=1
		P08226	2	Apoe	0.626	0.371	0.4985	Apolipoprotein E OS=Mus musculus OX=10090 GN=Apoe PE=1 SV=2
		O54724	6	Cavin1	0.625	1.319	0.972	Caveolae-associated protein 1 OS=Mus musculus OX=10090 GN=Cavin1 PE=1 SV=1
		Q91YE7	1	Rbm5	0.625	1.256	0.9405	RNA-binding protein 5 OS=Mus musculus OX=10090 GN=Rbm5 PE=1 SV=1
		P54728	7	Rad23b	0.625	1.033	0.829	UV excision repair protein RAD23 homolog B OS=Mus musculus OX=10090 GN=Rad23b PE=1 SV=2
		Q9EP52	1	Twsg1	0.624	100	50.312	Twisted gastrulation protein homolog 1 OS=Mus musculus OX=10090 GN=Twsg1 PE=1 SV=1
		Q8BP47	9	NARS1	0.624	1.234	0.929	Asparagine--tRNA ligase, cytoplasmic OS=Mus musculus OX=10090 GN=NARS1 PE=1 SV=2
		P56375	2	Acyp2	0.622	1.643	1.1325	Acylphosphatase-2 OS=Mus musculus OX=10090 GN=Acyp2 PE=1 SV=2
		Q6IQX7	1	Chpf	0.622	0.377	0.4995	Chondroitin sulfate synthase 2 OS=Mus musculus OX=10090 GN=Chpf PE=1 SV=1
		Q9QUN9	2	Dkk3	0.621	1.796	1.2085	Dickkopf-related protein 3 OS=Mus musculus OX=10090 GN=Dkk3 PE=2 SV=1
		Q8BPG6	1	Sumf2	0.62	1.681	1.1505	Inactive C-alpha-formylglycine-generating enzyme 2 OS=Mus musculus OX=10090 GN=Sumf2 PE=1 SV=2
		Q64337	4	Sqstm1	0.619	0.792	0.7055	Sequestosome-1 OS=Mus musculus OX=10090 GN=Sqstm1 PE=1 SV=1
		Q99J09	2	Wdr77	0.618	100	50.309	Methylosome protein 50 OS=Mus musculus OX=10090 GN=Wdr77 PE=1 SV=1
		P08775	3	Polr2a	0.618	2.791	1.7045	DNA-directed RNA polymerase II subunit RPB1 OS=Mus musculus OX=10090 GN=Polr2a PE=1 SV=3
		Q61468	4	Msln	0.618	1.178	0.898	Mesothelin OS=Mus musculus OX=10090 GN=Msln PE=1 SV=1
		Q8VCI5	5	Pex19	0.616	0.638	0.627	Peroxisomal biogenesis factor 19 OS=Mus musculus OX=10090 GN=Pex19 PE=1 SV=1
		Q9D0B6	5	Pbdc1	0.615	2.302	1.4585	Protein PBDC1 OS=Mus musculus OX=10090 GN=Pbdc1 PE=1 SV=1
		Q922K7	2	Nop2	0.615	1.523	1.069	Probable 28S rRNA (cytosine-C(5))-methyltransferase OS=Mus musculus OX=10090 GN=Nop2 PE=1 SV=1
		P26883	5	Fkbp1a	0.615	0.777	0.696	Peptidyl-prolyl cis-trans isomerase FKBP1A OS=Mus musculus OX=10090 GN=Fkbp1a PE=1 SV=2
		Q91Z67	1	Srgap2	0.613	100	50.3065	SLIT-ROBO Rho GTPase-activating protein 2 OS=Mus musculus OX=10090 GN=Srgap2 PE=1 SV=2
		Q8CHP5	4	Pym1	0.612	2.021	1.3165	Partner of Y14 and mago OS=Mus musculus OX=10090 GN=Pym1 PE=1 SV=2
		Q80WR5	1		0.611	1.866	1.2385	UPF0688 protein C1orf174 homolog OS=Mus musculus OX=10090 PE=1 SV=1
		Q9CQ45	5	Nenf	0.611	1.787	1.199	Neudesin OS=Mus musculus OX=10090 GN=Nenf PE=1 SV=1
		Q9Z0H8	6	Clip2	0.61	1.407	1.0085	CAP-Gly domain-containing linker protein 2 OS=Mus musculus OX=10090 GN=Clip2 PE=1 SV=2
		P35550	2	Fbl	0.61	1.239	0.9245	rRNA 2'-O-methyltransferase fibrillarin OS=Mus musculus OX=10090 GN=Fbl PE=1 SV=2
		P48024	4	Eif1	0.609	0.779	0.694	Eukaryotic translation initiation factor 1 OS=Mus musculus OX=10090 GN=Eif1 PE=1 SV=2
		Q8BMJ3	3	Eif1ax	0.609	0.579	0.594	Eukaryotic translation initiation factor 1A, X-chromosomal OS=Mus musculus OX=10090 GN=Eif1ax PE=2 SV=3
		P62073	1	Timm10	0.608	2.415	1.5115	Mitochondrial import inner membrane translocase subunit Tim10 OS=Mus musculus OX=10090 GN=Timm10 PE=1 SV=1
		P97825	5	Jpt1	0.608	1.384	0.996	Jupiter microtubule associated homolog 1 OS=Mus musculus OX=10090 GN=Jpt1 PE=1 SV=3
		Q9JIH2	5	Nup50	0.608	1.339	0.9735	Nuclear pore complex protein Nup50 OS=Mus musculus OX=10090 GN=Nup50 PE=1 SV=3
		Q02844	2	Tpsab1	0.608	0.277	0.4425	Tryptase OS=Mus musculus OX=10090 GN=Tpsab1 PE=2 SV=1
		Q61545	4	Ewsr1	0.607	2.301	1.454	RNA-binding protein EWS OS=Mus musculus OX=10090 GN=Ewsr1 PE=1 SV=2
		Q8CGF7	3	Tcerg1	0.607	2.049	1.328	Transcription elongation regulator 1 OS=Mus musculus OX=10090 GN=Tcerg1 PE=1 SV=2
		O35381	4	Anp32a	0.607	0.534	0.5705	Acidic leucine-rich nuclear phosphoprotein 32 family member A OS=Mus musculus OX=10090 GN=Anp32a PE=1 SV=1
		Q02819	25	Nucb1	0.606	1.849	1.2275	Nucleobindin-1 OS=Mus musculus OX=10090 GN=Nucb1 PE=1 SV=2
		Q91WJ8	11	Fubp1	0.606	1.746	1.176	Far upstream element-binding protein 1 OS=Mus musculus OX=10090 GN=Fubp1 PE=1 SV=1
		O08784	10	Tcof1	0.606	1.036	0.821	Treacle protein OS=Mus musculus OX=10090 GN=Tcof1 PE=1 SV=1
		Q8CH18	4	Ccar1	0.605	1.754	1.1795	Cell division cycle and apoptosis regulator protein 1 OS=Mus musculus OX=10090 GN=Ccar1 PE=1 SV=1
		P97765	3	Wbp2	0.605	1.668	1.1365	WW domain-binding protein 2 OS=Mus musculus OX=10090 GN=Wbp2 PE=1 SV=1
		Q66JS6	6	Eif3j2	0.605	0.94	0.7725	Eukaryotic translation initiation factor 3 subunit J-B OS=Mus musculus OX=10090 GN=Eif3j2 PE=1 SV=1
		Q9DBE9	2	Ftsj3	0.605	0.899	0.752	pre-rRNA 2'-O-ribose RNA methyltransferase FTSJ3 OS=Mus musculus OX=10090 GN=Ftsj3 PE=1 SV=1
		Q9CZ44	11	Nsfl1c	0.603	0.8	0.7015	NSFL1 cofactor p47 OS=Mus musculus OX=10090 GN=Nsfl1c PE=1 SV=1
		Q91WK0	6	Lrrfip2	0.602	1.5	1.051	Leucine-rich repeat flightless-interacting protein 2 OS=Mus musculus OX=10090 GN=Lrrfip2 PE=1 SV=1
		Q3UZ39	12	Lrrfip1	0.602	1.342	0.972	Leucine-rich repeat flightless-interacting protein 1 OS=Mus musculus OX=10090 GN=Lrrfip1 PE=1 SV=2
		Q9Z0G0	1	Gipc1	0.599	3.221	1.91	PDZ domain-containing protein GIPC1 OS=Mus musculus OX=10090 GN=Gipc1 PE=1 SV=1
		Q9Z130	5	Hnrnpdl	0.599	0.676	0.6375	Heterogeneous nuclear ribonucleoprotein D-like OS=Mus musculus OX=10090 GN=Hnrnpdl PE=1 SV=1
		Q64487	1	Ptprd	0.598	100	50.299	Receptor-type tyrosine-protein phosphatase delta OS=Mus musculus OX=10090 GN=Ptprd PE=1 SV=3
		P98078	3	Dab2	0.598	1.079	0.8385	Disabled homolog 2 OS=Mus musculus OX=10090 GN=Dab2 PE=1 SV=2
		O54879	6	Hmgb3	0.595	1.665	1.13	High mobility group protein B3 OS=Mus musculus OX=10090 GN=Hmgb3 PE=1 SV=3
		Q9D832	6	Dnajb4	0.595	1.321	0.958	DnaJ homolog subfamily B member 4 OS=Mus musculus OX=10090 GN=Dnajb4 PE=1 SV=1
		Q9D8X2	4	Ccdc124	0.593	1.057	0.825	Coiled-coil domain-containing protein 124 OS=Mus musculus OX=10090 GN=Ccdc124 PE=1 SV=1
		O08547	2	Sec22b	0.593	0.95	0.7715	Vesicle-trafficking protein SEC22b OS=Mus musculus OX=10090 GN=Sec22b PE=1 SV=3
		Q99NB9	13	Sf3b1	0.592	1.749	1.1705	Splicing factor 3B subunit 1 OS=Mus musculus OX=10090 GN=Sf3b1 PE=1 SV=1
		Q8K296	1	Mtmr3	0.589	100	50.2945	Myotubularin-related protein 3 OS=Mus musculus OX=10090 GN=Mtmr3 PE=1 SV=2
		P31786	2	Dbi	0.589	0.609	0.599	Acyl-CoA-binding protein OS=Mus musculus OX=10090 GN=Dbi PE=1 SV=2
		Q6P5G6	1	Ubxn7	0.589	0.429	0.509	UBX domain-containing protein 7 OS=Mus musculus OX=10090 GN=Ubxn7 PE=1 SV=2
		Q6IRU2	16	Tpm4	0.588	1.174	0.881	Tropomyosin alpha-4 chain OS=Mus musculus OX=10090 GN=Tpm4 PE=1 SV=3
		C0HKG5	3	Rnaset2a	0.588	0.329	0.4585	Ribonuclease T2-A OS=Mus musculus OX=10090 GN=Rnaset2a PE=1 SV=1
		Q6ZQ58	5	Larp1	0.586	1.826	1.206	La-related protein 1 OS=Mus musculus OX=10090 GN=Larp1 PE=1 SV=3
		P09405	24	Ncl	0.585	0.565	0.575	Nucleolin OS=Mus musculus OX=10090 GN=Ncl PE=1 SV=2
		Q9R020	5	Zranb2	0.585	0.426	0.5055	Zinc finger Ran-binding domain-containing protein 2 OS=Mus musculus OX=10090 GN=Zranb2 PE=1 SV=2
		P16045	6	Lgals1	0.585	0.362	0.4735	Galectin-1 OS=Mus musculus OX=10090 GN=Lgals1 PE=1 SV=3
		O35188	1	Cx3cl1	0.584	0.431	0.5075	Fractalkine OS=Mus musculus OX=10090 GN=Cx3cl1 PE=1 SV=3
		Q9CZX8	5	Rps19	0.583	2.84	1.7115	40S ribosomal protein S19 OS=Mus musculus OX=10090 GN=Rps19 PE=1 SV=3
		Q99JP6	2	Homer3	0.581	2.059	1.32	Homer protein homolog 3 OS=Mus musculus OX=10090 GN=Homer3 PE=1 SV=2
		Q62426	2	Cstb	0.581	1.496	1.0385	Cystatin-B OS=Mus musculus OX=10090 GN=Cstb PE=1 SV=1
		Q7TNC4	3	Luc7l2	0.581	1.009	0.795	Putative RNA-binding protein Luc7-like 2 OS=Mus musculus OX=10090 GN=Luc7l2 PE=1 SV=1
		Q9CQR2	3	Rps21	0.581	0.41	0.4955	40S ribosomal protein S21 OS=Mus musculus OX=10090 GN=Rps21 PE=1 SV=1
		Q9CWM4	4	Pfdn1	0.578	0.912	0.745	Prefoldin subunit 1 OS=Mus musculus OX=10090 GN=Pfdn1 PE=1 SV=1
		P63166	2	Sumo1	0.577	1.731	1.154	Small ubiquitin-related modifier 1 OS=Mus musculus OX=10090 GN=Sumo1 PE=1 SV=1
		Q71FD7	2	Fblim1	0.576	3.004	1.79	Filamin-binding LIM protein 1 OS=Mus musculus OX=10090 GN=Fblim1 PE=1 SV=2
		P21619	11	Lmnb2	0.576	1.627	1.1015	Lamin-B2 OS=Mus musculus OX=10090 GN=Lmnb2 PE=1 SV=2
		Q8CI61	1	Bag4	0.576	1.073	0.8245	BAG family molecular chaperone regulator 4 OS=Mus musculus OX=10090 GN=Bag4 PE=1 SV=2
		P29533	5	Vcam1	0.576	0.81	0.693	Vascular cell adhesion protein 1 OS=Mus musculus OX=10090 GN=Vcam1 PE=1 SV=1
		Q99MD9	25	Nasp	0.575	1.05	0.8125	Nuclear autoantigenic sperm protein OS=Mus musculus OX=10090 GN=Nasp PE=1 SV=2
		Q9Z204	10	Hnrnpc	0.575	0.691	0.633	Heterogeneous nuclear ribonucleoproteins C1/C2 OS=Mus musculus OX=10090 GN=Hnrnpc PE=1 SV=1
		Q9CR00	2	Psmd9	0.574	1.748	1.161	26S proteasome non-ATPase regulatory subunit 9 OS=Mus musculus OX=10090 GN=Psmd9 PE=1 SV=1
		E9Q555	1	Rnf213	0.574	0.56	0.567	E3 ubiquitin-protein ligase RNF213 OS=Mus musculus OX=10090 GN=Rnf213 PE=1 SV=2
		Q3V132	1	Slc25a31	0.574	0.373	0.4735	ADP/ATP translocase 4 OS=Mus musculus OX=10090 GN=Slc25a31 PE=1 SV=1
		O54941	2	Smarce1	0.572	3.366	1.969	SWI/SNF-related matrix-associated actin-dependent regulator of chromatin subfamily E member 1 OS=Mus musculus OX=10090 GN=Smarce1 PE=1 SV=1
		B2RQC6	3	Cad	0.572	0.802	0.687	CAD protein OS=Mus musculus OX=10090 GN=Cad PE=1 SV=1
		Q8BVY0	2	Rsl1d1	0.571	2.446	1.5085	Ribosomal L1 domain-containing protein 1 OS=Mus musculus OX=10090 GN=Rsl1d1 PE=1 SV=1
		Q91ZR2	3	Snx18	0.57	0.496	0.533	Sorting nexin-18 OS=Mus musculus OX=10090 GN=Snx18 PE=1 SV=1
		Q8VIM0	1	Havcr2	0.569	1.275	0.922	Hepatitis A virus cellular receptor 2 homolog OS=Mus musculus OX=10090 GN=Havcr2 PE=1 SV=1
		Q9JJN6	2	Ctnnbip1	0.567	1.587	1.077	Beta-catenin-interacting protein 1 OS=Mus musculus OX=10090 GN=Ctnnbip1 PE=1 SV=1
		Q6A068	11	Cdc5l	0.567	0.868	0.7175	Cell division cycle 5-like protein OS=Mus musculus OX=10090 GN=Cdc5l PE=1 SV=2
		Q9CQ40	1	Mrpl49	0.566	2.225	1.3955	39S ribosomal protein L49, mitochondrial OS=Mus musculus OX=10090 GN=Mrpl49 PE=1 SV=1
		Q8JZX4	5	Rbm17	0.566	1.617	1.0915	Splicing factor 45 OS=Mus musculus OX=10090 GN=Rbm17 PE=1 SV=1
		P56812	7	Pdcd5	0.566	1.217	0.8915	Programmed cell death protein 5 OS=Mus musculus OX=10090 GN=Pdcd5 PE=1 SV=3
		Q9D7E4	2		0.566	1.204	0.885	UPF0449 protein C19orf25 homolog OS=Mus musculus OX=10090 PE=1 SV=1
		Q923D5	7	Wbp11	0.566	1.179	0.8725	WW domain-binding protein 11 OS=Mus musculus OX=10090 GN=Wbp11 PE=1 SV=2
		Q3UMF0	8	Cobll1	0.564	3.31	1.937	Cordon-bleu protein-like 1 OS=Mus musculus OX=10090 GN=Cobll1 PE=1 SV=2
		P01027	3	C3	0.564	1.837	1.2005	Complement C3 OS=Mus musculus OX=10090 GN=C3 PE=1 SV=3
		O35864	4	Cops5	0.562	0.85	0.706	COP9 signalosome complex subunit 5 OS=Mus musculus OX=10090 GN=Cops5 PE=1 SV=3
		Q7TPW1	11	Nexn	0.562	0.603	0.5825	Nexilin OS=Mus musculus OX=10090 GN=Nexn PE=1 SV=3
		Q9QYI6	1	Dnajb9	0.562	0.01	0.286	DnaJ homolog subfamily B member 9 OS=Mus musculus OX=10090 GN=Dnajb9 PE=1 SV=2
		B2RRE7	3	Otud4	0.561	3.185	1.873	OTU domain-containing protein 4 OS=Mus musculus OX=10090 GN=Otud4 PE=1 SV=1
		Q9DBX2	1	Pdcl	0.56	100	50.28	Phosducin-like protein OS=Mus musculus OX=10090 GN=Pdcl PE=1 SV=1
		Q9CQI3	3	Gmfb	0.56	1.351	0.9555	Glia maturation factor beta OS=Mus musculus OX=10090 GN=Gmfb PE=1 SV=3
		P35922	1	Fmr1	0.559	100	50.2795	Synaptic functional regulator FMR1 OS=Mus musculus OX=10090 GN=Fmr1 PE=1 SV=1
		Q9CWG9	3	Bloc1s2	0.559	0.517	0.538	Biogenesis of lysosome-related organelles complex 1 subunit 2 OS=Mus musculus OX=10090 GN=Bloc1s2 PE=1 SV=1
		Q6P4T2	11	Snrnp200	0.557	0.439	0.498	U5 small nuclear ribonucleoprotein 200 kDa helicase OS=Mus musculus OX=10090 GN=Snrnp200 PE=1 SV=1
		P63044	1	Vamp2	0.555	1.562	1.0585	Vesicle-associated membrane protein 2 OS=Mus musculus OX=10090 GN=Vamp2 PE=1 SV=2
		Q8BWW4	5	Larp4	0.554	1.812	1.183	La-related protein 4 OS=Mus musculus OX=10090 GN=Larp4 PE=1 SV=2
		Q9JLV6	1	Pnkp	0.554	1.625	1.0895	Bifunctional polynucleotide phosphatase/kinase OS=Mus musculus OX=10090 GN=Pnkp PE=1 SV=2
		Q9DCG9	2	Trmt112	0.554	1.465	1.0095	Multifunctional methyltransferase subunit TRM112-like protein OS=Mus musculus OX=10090 GN=Trmt112 PE=1 SV=1
		Q9Z0M6	4	Adgre5	0.554	0.529	0.5415	Adhesion G protein-coupled receptor E5 OS=Mus musculus OX=10090 GN=Adgre5 PE=1 SV=2
		Q8BGD9	12	Eif4b	0.553	0.924	0.7385	Eukaryotic translation initiation factor 4B OS=Mus musculus OX=10090 GN=Eif4b PE=1 SV=1
		Q8K3C3	5	Lzic	0.553	0.838	0.6955	Protein LZIC OS=Mus musculus OX=10090 GN=Lzic PE=1 SV=1
		Q9D1F4	3	Akt1s1	0.553	0.595	0.574	Proline-rich AKT1 substrate 1 OS=Mus musculus OX=10090 GN=Akt1s1 PE=1 SV=1
		Q9JKP7	3	Pole3	0.552	1.92	1.236	DNA polymerase epsilon subunit 3 OS=Mus musculus OX=10090 GN=Pole3 PE=1 SV=1
		O70251	7	Eef1b	0.552	0.506	0.529	Elongation factor 1-beta OS=Mus musculus OX=10090 GN=Eef1b PE=1 SV=5
		Q9EST1	1	Gsdma	0.551	1.754	1.1525	Gasdermin-A OS=Mus musculus OX=10090 GN=Gsdma PE=2 SV=1
		Q8BGT7	2	Smndc1	0.55	0.442	0.496	Survival of motor neuron-related-splicing factor 30 OS=Mus musculus OX=10090 GN=Smndc1 PE=1 SV=1
		P07724	1	Alb	0.548	0.669	0.6085	Albumin OS=Mus musculus OX=10090 GN=Alb PE=1 SV=3
		Q61165	1	Slc9a1	0.547	2.392	1.4695	Sodium/hydrogen exchanger 1 OS=Mus musculus OX=10090 GN=Slc9a1 PE=1 SV=1
		P28667	4	Marcksl1	0.547	0.689	0.618	MARCKS-related protein OS=Mus musculus OX=10090 GN=Marcksl1 PE=1 SV=2
		Q9D6R2	2	Idh3a	0.545	3.155	1.85	Isocitrate dehydrogenase [NAD] subunit alpha, mitochondrial OS=Mus musculus OX=10090 GN=Idh3a PE=1 SV=1
		Q61937	6	Npm1	0.544	0.283	0.4135	Nucleophosmin OS=Mus musculus OX=10090 GN=Npm1 PE=1 SV=1
		Q61477	1	Nbl1	0.543	1.63	1.0865	Neuroblastoma suppressor of tumorigenicity 1 OS=Mus musculus OX=10090 GN=Nbl1 PE=1 SV=2
		P56212	2	Arpp19	0.543	1.239	0.891	cAMP-regulated phosphoprotein 19 OS=Mus musculus OX=10090 GN=Arpp19 PE=1 SV=2
		Q9CQ48	2	Nudcd2	0.542	2.427	1.4845	NudC domain-containing protein 2 OS=Mus musculus OX=10090 GN=Nudcd2 PE=1 SV=1
		O70305	4	Atxn2	0.541	3.428	1.9845	Ataxin-2 OS=Mus musculus OX=10090 GN=Atxn2 PE=1 SV=1
		Q8VEK3	10	Hnrnpu	0.541	1.746	1.1435	Heterogeneous nuclear ribonucleoprotein U OS=Mus musculus OX=10090 GN=Hnrnpu PE=1 SV=1
		Q8CAF4	1	Nhsl1	0.54	1.573	1.0565	NHS-like protein 1 OS=Mus musculus OX=10090 GN=Nhsl1 PE=1 SV=3
		P49718	2	Mcm5	0.539	100	50.2695	DNA replication licensing factor MCM5 OS=Mus musculus OX=10090 GN=Mcm5 PE=1 SV=2
		Q91WN1	7	Dnajc9	0.538	0.767	0.6525	DnaJ homolog subfamily C member 9 OS=Mus musculus OX=10090 GN=Dnajc9 PE=1 SV=2
		P34022	4	Ranbp1	0.537	1.15	0.8435	Ran-specific GTPase-activating protein OS=Mus musculus OX=10090 GN=Ranbp1 PE=1 SV=2
		Q8BMF4	1	Dlat	0.536	100	50.268	Dihydrolipoyllysine-residue acetyltransferase component of pyruvate dehydrogenase complex, mitochondrial OS=Mus musculus OX=10090 GN=Dlat PE=1 SV=2
		Q9JKV1	4	Adrm1	0.536	1.204	0.87	Proteasomal ubiquitin receptor ADRM1 OS=Mus musculus OX=10090 GN=Adrm1 PE=1 SV=2
		Q9CQU0	5	Txndc12	0.535	0.67	0.6025	Thioredoxin domain-containing protein 12 OS=Mus musculus OX=10090 GN=Txndc12 PE=1 SV=1
		Q61543	2	Glg1	0.533	1.769	1.151	Golgi apparatus protein 1 OS=Mus musculus OX=10090 GN=Glg1 PE=1 SV=1
		Q80U58	1	Pum2	0.533	1.17	0.8515	Pumilio homolog 2 OS=Mus musculus OX=10090 GN=Pum2 PE=1 SV=2
		Q6ZPZ3	2	Zc3h4	0.531	2.565	1.548	Zinc finger CCCH domain-containing protein 4 OS=Mus musculus OX=10090 GN=Zc3h4 PE=1 SV=2
		Q9JJG0	2	Tacc2	0.53	1.051	0.7905	Transforming acidic coiled-coil-containing protein 2 OS=Mus musculus OX=10090 GN=Tacc2 PE=1 SV=2
		Q6GQX2	1	Nckap5l	0.529	100	50.2645	Nck-associated protein 5-like OS=Mus musculus OX=10090 GN=Nckap5l PE=1 SV=1
		O08663	9	Metap2	0.529	1.279	0.904	Methionine aminopeptidase 2 OS=Mus musculus OX=10090 GN=Metap2 PE=1 SV=1
		Q921G7	1	Etfdh	0.529	1.089	0.809	Electron transfer flavoprotein-ubiquinone oxidoreductase, mitochondrial OS=Mus musculus OX=10090 GN=Etfdh PE=1 SV=1
		Q3UGS4	3	Mcrip1	0.529	0.632	0.5805	Mapk-regulated corepressor-interacting protein 1 OS=Mus musculus OX=10090 GN=Mcrip1 PE=1 SV=1
		Q91VM5	3	Rbmxl1	0.528	1.456	0.992	RNA binding motif protein, X-linked-like-1 OS=Mus musculus OX=10090 GN=Rbmxl1 PE=2 SV=1
		O08997	3	Atox1	0.528	0.703	0.6155	Copper transport protein ATOX1 OS=Mus musculus OX=10090 GN=Atox1 PE=1 SV=1
		P83940	2	Eloc	0.527	1.996	1.2615	Elongin-C OS=Mus musculus OX=10090 GN=Eloc PE=1 SV=1
		Q9EQX4	4	Aif1l	0.527	1.029	0.778	Allograft inflammatory factor 1-like OS=Mus musculus OX=10090 GN=Aif1l PE=1 SV=1
		Q9QUR8	3	Sema7a	0.527	0.01	0.2685	Semaphorin-7A OS=Mus musculus OX=10090 GN=Sema7a PE=1 SV=1
		P84089	2	Erh	0.525	1.011	0.768	Enhancer of rudimentary homolog OS=Mus musculus OX=10090 GN=Erh PE=1 SV=1
		Q05816	3	Fabp5	0.523	1.583	1.053	Fatty acid-binding protein 5 OS=Mus musculus OX=10090 GN=Fabp5 PE=1 SV=3
		Q91W50	6	Csde1	0.523	0.701	0.612	Cold shock domain-containing protein E1 OS=Mus musculus OX=10090 GN=Csde1 PE=1 SV=1
		Q64010	10	Crk	0.522	0.77	0.646	Adapter molecule crk OS=Mus musculus OX=10090 GN=Crk PE=1 SV=1
		P62627	3	Dynlrb1	0.522	0.501	0.5115	Dynein light chain roadblock-type 1 OS=Mus musculus OX=10090 GN=Dynlrb1 PE=1 SV=3
		Q91WV0	3	Dr1	0.521	0.748	0.6345	Protein Dr1 OS=Mus musculus OX=10090 GN=Dr1 PE=1 SV=1
		Q56A08	1	Gpkow	0.52	0.693	0.6065	G-patch domain and KOW motifs-containing protein OS=Mus musculus OX=10090 GN=Gpkow PE=1 SV=2
		Q6PIU9	1		0.519	1.863	1.191	Uncharacterized protein FLJ45252 homolog OS=Mus musculus OX=10090 PE=1 SV=2
		Q61074	8	Ppm1g	0.519	1.096	0.8075	Protein phosphatase 1G OS=Mus musculus OX=10090 GN=Ppm1g PE=1 SV=3
		Q9CY97	1	Ssu72	0.518	100	50.259	RNA polymerase II subunit A C-terminal domain phosphatase SSU72 OS=Mus musculus OX=10090 GN=Ssu72 PE=1 SV=1
		A2BDX3	1	Mocs3	0.517	3.136	1.8265	Adenylyltransferase and sulfurtransferase MOCS3 OS=Mus musculus OX=10090 GN=Mocs3 PE=1 SV=1
		Q3SXD3	2	Hddc2	0.516	1.323	0.9195	5'-deoxynucleotidase HDDC2 OS=Mus musculus OX=10090 GN=Hddc2 PE=1 SV=1
		Q08024	3	Cbfb	0.516	1.177	0.8465	Core-binding factor subunit beta OS=Mus musculus OX=10090 GN=Cbfb PE=1 SV=1
		Q6NVE8	5	Wdr44	0.514	1.095	0.8045	WD repeat-containing protein 44 OS=Mus musculus OX=10090 GN=Wdr44 PE=1 SV=1
		Q9CQ89	3	Cuta	0.514	0.962	0.738	Protein CutA OS=Mus musculus OX=10090 GN=Cuta PE=1 SV=3
		Q9EPM5	9	Sync	0.512	1.685	1.0985	Syncoilin OS=Mus musculus OX=10090 GN=Sync PE=1 SV=1
[truncated: 284 more rows]

## Sheet: Sheet2
		Accession	# Unique Peptides	Gene Symbol	Abundance Ratio: (Mock/Tmed10 KD) Repeat 1	Abundance Ratio: (Mock/Tmed10 KD) Repeat 2	Description
		A3KGB4	1	Tbc1d8b	100	100	TBC1 domain family member 8B OS=Mus musculus OX=10090 GN=Tbc1d8b PE=1 SV=1
		F8VPU2	1	Farp1	100	100	FERM, ARHGEF and pleckstrin domain-containing protein 1 OS=Mus musculus OX=10090 GN=Farp1 PE=1 SV=1
		O35345	1	Kpna6	100	100	Importin subunit alpha-7 OS=Mus musculus OX=10090 GN=Kpna6 PE=1 SV=2
		O35674	1	Adam19	100	100	Disintegrin and metalloproteinase domain-containing protein 19 OS=Mus musculus OX=10090 GN=Adam19 PE=2 SV=2
		P11152	1	Lpl	100	100	Lipoprotein lipase OS=Mus musculus OX=10090 GN=Lpl PE=1 SV=3
		P11688	2	Itga5	100	100	Integrin alpha-5 OS=Mus musculus OX=10090 GN=Itga5 PE=1 SV=3
		P26450	1	Pik3r1	100	100	Phosphatidylinositol 3-kinase regulatory subunit alpha OS=Mus musculus OX=10090 GN=Pik3r1 PE=1 SV=2
		P39054	4	Dnm2	100	100	Dynamin-2 OS=Mus musculus OX=10090 GN=Dnm2 PE=1 SV=2
		P55937	2	Golga3	100	100	Golgin subfamily A member 3 OS=Mus musculus OX=10090 GN=Golga3 PE=1 SV=3
		P97377	1	Cdk2	100	100	Cyclin-dependent kinase 2 OS=Mus musculus OX=10090 GN=Cdk2 PE=1 SV=2
		P97467	1	Pam	100	100	Peptidyl-glycine alpha-amidating monooxygenase OS=Mus musculus OX=10090 GN=Pam PE=1 SV=2
		P97496	1	Smarcc1	100	100	SWI/SNF complex subunit SMARCC1 OS=Mus musculus OX=10090 GN=Smarcc1 PE=1 SV=2
		Q11136	1	Pepd	100	100	Xaa-Pro dipeptidase OS=Mus musculus OX=10090 GN=Pepd PE=1 SV=3
		Q3TJZ6	2	Fam98a	100	100	Protein FAM98A OS=Mus musculus OX=10090 GN=Fam98a PE=1 SV=1
		Q3UMW8	1	Cln5	100	100	Ceroid-lipofuscinosis neuronal protein 5 homolog OS=Mus musculus OX=10090 GN=Cln5 PE=1 SV=1
		Q3UV17	1	Krt76	100	100	Keratin, type II cytoskeletal 2 oral OS=Mus musculus OX=10090 GN=Krt76 PE=1 SV=1
		Q5SV85	1	Synrg	100	100	Synergin gamma OS=Mus musculus OX=10090 GN=Synrg PE=1 SV=1
		Q5XG73	1	Acbd5	100	100	Acyl-CoA-binding domain-containing protein 5 OS=Mus musculus OX=10090 GN=Acbd5 PE=1 SV=1
		Q61733	1	Mrps31	100	100	28S ribosomal protein S31, mitochondrial OS=Mus musculus OX=10090 GN=Mrps31 PE=1 SV=1
		Q62193	1	Rpa2	100	100	Replication protein A 32 kDa subunit OS=Mus musculus OX=10090 GN=Rpa2 PE=1 SV=1
		Q6NSU3	1	Glt8d1	100	100	Glycosyltransferase 8 domain-containing protein 1 OS=Mus musculus OX=10090 GN=Glt8d1 PE=1 SV=1
		Q6PDJ1	1	Cachd1	100	100	VWFA and cache domain-containing protein 1 OS=Mus musculus OX=10090 GN=Cachd1 PE=2 SV=1
		Q7TMR0	1	Prcp	100	100	Lysosomal Pro-X carboxypeptidase OS=Mus musculus OX=10090 GN=Prcp PE=1 SV=2
		Q80V53	2	Chst14	100	100	Carbohydrate sulfotransferase 14 OS=Mus musculus OX=10090 GN=Chst14 PE=2 SV=2
		Q8BGC4	1	Ptgr3	100	100	Prostaglandin reductase-3 OS=Mus musculus OX=10090 GN=Zadh2 PE=1 SV=1
		Q8BHS3	1	Rbm22	100	100	Pre-mRNA-splicing factor RBM22 OS=Mus musculus OX=10090 GN=Rbm22 PE=1 SV=1
		Q8C0E2	2	Vps26b	100	100	Vacuolar protein sorting-associated protein 26B OS=Mus musculus OX=10090 GN=Vps26b PE=1 SV=1
		Q8CFE4	3	Scyl2	100	100	SCY1-like protein 2 OS=Mus musculus OX=10090 GN=Scyl2 PE=1 SV=1
		Q8K274	1	Fn3krp	100	100	Ketosamine-3-kinase OS=Mus musculus OX=10090 GN=Fn3krp PE=1 SV=2
		Q8K2Q7	1	Brox	100	100	BRO1 domain-containing protein BROX OS=Mus musculus OX=10090 GN=Brox PE=1 SV=1
		Q8R180	2	Ero1a	100	100	ERO1-like protein alpha OS=Mus musculus OX=10090 GN=Ero1a PE=1 SV=2
		Q8R2U0	1	Seh1l	100	100	Nucleoporin SEH1 OS=Mus musculus OX=10090 GN=Seh1l PE=2 SV=1
		Q8VEB4	1	Pla2g15	100	100	Phospholipase A2 group XV OS=Mus musculus OX=10090 GN=Pla2g15 PE=1 SV=1
		Q91WS0	1	Cisd1	100	100	CDGSH iron-sulfur domain-containing protein 1 OS=Mus musculus OX=10090 GN=Cisd1 PE=1 SV=1
		Q921E2	1	Rab31	100	100	Ras-related protein Rab-31 OS=Mus musculus OX=10090 GN=Rab31 PE=1 SV=1
		Q924A2	1	Cic	100	100	Protein capicua homolog OS=Mus musculus OX=10090 GN=Cic PE=1 SV=2
		Q99JT9	1	Adi1	100	100	1,2-dihydroxy-3-keto-5-methylthiopentene dioxygenase OS=Mus musculus OX=10090 GN=Adi1 PE=1 SV=1
		Q99LJ1	1	Fuca1	100	100	Tissue alpha-L-fucosidase OS=Mus musculus OX=10090 GN=Fuca1 PE=1 SV=1
		Q9CR95	1	Necap1	100	100	Adaptin ear-binding coat-associated protein 1 OS=Mus musculus OX=10090 GN=Necap1 PE=1 SV=2
		Q9CW79	1	Golga1	100	100	Golgin subfamily A member 1 OS=Mus musculus OX=10090 GN=Golga1 PE=1 SV=2
		Q9D0K2	3	Oxct1	100	100	Succinyl-CoA:3-ketoacid coenzyme A transferase 1, mitochondrial OS=Mus musculus OX=10090 GN=Oxct1 PE=1 SV=1
		Q9D4J1	2	Efhd1	100	100	EF-hand domain-containing protein D1 OS=Mus musculus OX=10090 GN=Efhd1 PE=1 SV=1
		Q9D6S7	1	Mrrf	100	100	Ribosome-recycling factor, mitochondrial OS=Mus musculus OX=10090 GN=Mrrf PE=1 SV=1
		Q9DB34	2	Chmp2a	100	100	Charged multivesicular body protein 2a OS=Mus musculus OX=10090 GN=Chmp2a PE=1 SV=1
		Q9EPK2	1	Rp2	100	100	Protein XRP2 OS=Mus musculus OX=10090 GN=Rp2 PE=1 SV=3
		Q9JKY0	1	Cnot9	100	100	CCR4-NOT transcription complex subunit 9 OS=Mus musculus OX=10090 GN=Cnot9 PE=1 SV=1
		Q9R0B9	1	Plod2	100	100	Procollagen-lysine,2-oxoglutarate 5-dioxygenase 2 OS=Mus musculus OX=10090 GN=Plod2 PE=1 SV=2
		Q9WV60	1	Gsk3b	100	100	Glycogen synthase kinase-3 beta OS=Mus musculus OX=10090 GN=Gsk3b PE=1 SV=2
		P21126	1	Ubl4a	5.324	100	Ubiquitin-like protein 4A OS=Mus musculus OX=10090 GN=Ubl4a PE=1 SV=1
		O08800	1	Serpinb8	4.825	100	Serpin B8 OS=Mus musculus OX=10090 GN=Serpinb8 PE=1 SV=2
		Q9CXK9	1	Rbm33	3.524	100	RNA-binding protein 33 OS=Mus musculus OX=10090 GN=Rbm33 PE=1 SV=2
		Q6PB44	5	Ptpn23	3.054	100	Tyrosine-protein phosphatase non-receptor type 23 OS=Mus musculus OX=10090 GN=Ptpn23 PE=1 SV=2
		P10922	1	H1-0	3.044	100	Histone H1.0 OS=Mus musculus OX=10090 GN=H1-0 PE=2 SV=4
		P40237	2	Cd82	2.991	100	CD82 antigen OS=Mus musculus OX=10090 GN=Cd82 PE=1 SV=1
		P63087	1	Ppp1cc	2.718	100	Serine/threonine-protein phosphatase PP1-gamma catalytic subunit OS=Mus musculus OX=10090 GN=Ppp1cc PE=1 SV=1
		Q9JJZ4	1	Ube2j1	2.684	100	Ubiquitin-conjugating enzyme E2 J1 OS=Mus musculus OX=10090 GN=Ube2j1 PE=1 SV=2
		Q60680	1	Chuk	2.667	100	Inhibitor of nuclear factor kappa-B kinase subunit alpha OS=Mus musculus OX=10090 GN=Chuk PE=1 SV=1
		Q9D964	2	Gatm	2.579	100	Glycine amidinotransferase, mitochondrial OS=Mus musculus OX=10090 GN=Gatm PE=1 SV=1
		Q9DBR1	2	Xrn2	2.575	100	5'-3' exoribonuclease 2 OS=Mus musculus OX=10090 GN=Xrn2 PE=1 SV=1
		Q8VH51	2	Rbm39	2.357	100	RNA-binding protein 39 OS=Mus musculus OX=10090 GN=Rbm39 PE=1 SV=2
		P10852	2	Slc3a2	2.294	100	4F2 cell-surface antigen heavy chain OS=Mus musculus OX=10090 GN=Slc3a2 PE=1 SV=1
		Q9Z1B5	1	Mad2l1	2.26	100	Mitotic spindle assembly checkpoint protein MAD2A OS=Mus musculus OX=10090 GN=Mad2l1 PE=1 SV=2
		Q922U1	2	Prpf3	2.229	100	U4/U6 small nuclear ribonucleoprotein Prp3 OS=Mus musculus OX=10090 GN=Prpf3 PE=1 SV=1
		O08966	1	Slc22a1	2.227	100	Solute carrier family 22 member 1 OS=Mus musculus OX=10090 GN=Slc22a1 PE=1 SV=2
		Q3TIX9	2	Usp39	2.184	100	U4/U6.U5 tri-snRNP-associated protein 2 OS=Mus musculus OX=10090 GN=Usp39 PE=1 SV=2
		Q9CSU0	2	Rprd1b	2.167	100	Regulation of nuclear pre-mRNA domain-containing protein 1B OS=Mus musculus OX=10090 GN=Rprd1b PE=1 SV=2
		Q7TMY8	1	Huwe1	2.109	100	E3 ubiquitin-protein ligase HUWE1 OS=Mus musculus OX=10090 GN=Huwe1 PE=1 SV=5
		O08810	3	Eftud2	1.982	100	116 kDa U5 small nuclear ribonucleoprotein component OS=Mus musculus OX=10090 GN=Eftud2 PE=1 SV=1
		Q61781	1	Krt14	1.977	100	Keratin, type I cytoskeletal 14 OS=Mus musculus OX=10090 GN=Krt14 PE=1 SV=2
		P63073	2	Eif4e	1.962	100	Eukaryotic translation initiation factor 4E OS=Mus musculus OX=10090 GN=Eif4e PE=1 SV=1
		P09535	1	Igf2	1.923	100	Insulin-like growth factor II OS=Mus musculus OX=10090 GN=Igf2 PE=1 SV=1
		P07146	1	Prss2	1.968	24.788	Anionic trypsin-2 OS=Mus musculus OX=10090 GN=Prss2 PE=1 SV=1
		Q9DCC4	2	Pycr3	2.083	16.14	Pyrroline-5-carboxylate reductase 3 OS=Mus musculus OX=10090 GN=Pycr3 PE=1 SV=2
		Q8BNJ2	2	Adamts4	2.204	14.447	A disintegrin and metalloproteinase with thrombospondin motifs 4 OS=Mus musculus OX=10090 GN=Adamts4 PE=2 SV=2
		Q9EPR5	2	Sorcs2	2.308	7.645	VPS10 domain-containing receptor SorCS2 OS=Mus musculus OX=10090 GN=Sorcs2 PE=1 SV=2
		Q8R5C5	1	Actr1b	2.319	7.118	Beta-centractin OS=Mus musculus OX=10090 GN=Actr1b PE=1 SV=1
		Q6URW6	1	Myh14	2.169	7.014	Myosin-14 OS=Mus musculus OX=10090 GN=Myh14 PE=1 SV=1
		P17156	1	Hspa2	3.376	6.956	Heat shock-related 70 kDa protein 2 OS=Mus musculus OX=10090 GN=Hspa2 PE=1 SV=2
		Q8K003	1	Tma7	2.493	6.426	Translation machinery-associated protein 7 OS=Mus musculus OX=10090 GN=Tma7 PE=3 SV=1
		O35682	1	Myadm	2.353	6.293	Myeloid-associated differentiation marker OS=Mus musculus OX=10090 GN=Myadm PE=1 SV=2
		Q01149	51	Col1a2	4.819	5.435	Collagen alpha-2(I) chain OS=Mus musculus OX=10090 GN=Col1a2 PE=1 SV=2
		P43276	4	H1-5	1.944	5.353	Histone H1.5 OS=Mus musculus OX=10090 GN=H1-5 PE=1 SV=2
		Q9ER69	1	Wtap	100	5.194	Pre-mRNA-splicing regulator WTAP OS=Mus musculus OX=10090 GN=Wtap PE=1 SV=3
		Q9WTR5	5	Cdh13	1.96	5.175	Cadherin-13 OS=Mus musculus OX=10090 GN=Cdh13 PE=1 SV=2
		Q8BVI4	2	Qdpr	4.874	5.134	Dihydropteridine reductase OS=Mus musculus OX=10090 GN=Qdpr PE=1 SV=2
		P11087	40	Col1a1	3.806	5.053	Collagen alpha-1(I) chain OS=Mus musculus OX=10090 GN=Col1a1 PE=1 SV=4
		P28481	2	Col2a1	5.575	4.914	Collagen alpha-1(II) chain OS=Mus musculus OX=10090 GN=Col2a1 PE=1 SV=2
		Q922F4	1	Tubb6	100	4.857	Tubulin beta-6 chain OS=Mus musculus OX=10090 GN=Tubb6 PE=1 SV=1
		Q9CX00	2	Ist1	5.306	4.849	IST1 homolog OS=Mus musculus OX=10090 GN=Ist1 PE=1 SV=1
		Q8BJA2	1	Slc41a1	100	4.821	Solute carrier family 41 member 1 OS=Mus musculus OX=10090 GN=Slc41a1 PE=2 SV=1
		O08599	1	Stxbp1	100	4.801	Syntaxin-binding protein 1 OS=Mus musculus OX=10090 GN=Stxbp1 PE=1 SV=2
		P08121	48	Col3a1	2.295	4.7	Collagen alpha-1(III) chain OS=Mus musculus OX=10090 GN=Col3a1 PE=1 SV=4
		Q99LJ0	1	Cttnbp2nl	1.936	4.637	CTTNBP2 N-terminal-like protein OS=Mus musculus OX=10090 GN=Cttnbp2nl PE=1 SV=1
		Q9WVG6	1	Carm1	100	4.635	Histone-arginine methyltransferase CARM1 OS=Mus musculus OX=10090 GN=Carm1 PE=1 SV=2
		Q08879	5	Fbln1	2.346	4.624	Fibulin-1 OS=Mus musculus OX=10090 GN=Fbln1 PE=1 SV=2
		P51855	5	Gss	2.881	4.596	Glutathione synthetase OS=Mus musculus OX=10090 GN=Gss PE=1 SV=1
		Q8C1A5	8	Thop1	2.272	4.486	Thimet oligopeptidase OS=Mus musculus OX=10090 GN=Thop1 PE=1 SV=1
		Q62433	4	Ndrg1	1.987	4.437	Protein NDRG1 OS=Mus musculus OX=10090 GN=Ndrg1 PE=1 SV=1
		P99025	3	Gchfr	2.217	4.419	GTP cyclohydrolase 1 feedback regulatory protein OS=Mus musculus OX=10090 GN=Gchfr PE=1 SV=3
		E9Q9R9	1	Dlg5	100	4.39	Disks large homolog 5 OS=Mus musculus OX=10090 GN=Dlg5 PE=1 SV=1
		P84091	4	Ap2m1	1.97	4.206	AP-2 complex subunit mu OS=Mus musculus OX=10090 GN=Ap2m1 PE=1 SV=1
		Q8BVQ5	3	Ppme1	100	4.119	Protein phosphatase methylesterase 1 OS=Mus musculus OX=10090 GN=Ppme1 PE=1 SV=5
		P09055	5	Itgb1	3.041	4.11	Integrin beta-1 OS=Mus musculus OX=10090 GN=Itgb1 PE=1 SV=1
		P43275	3	H1-1	3.525	4.082	Histone H1.1 OS=Mus musculus OX=10090 GN=H1-1 PE=1 SV=2
		O55023	4	Impa1	2.177	4.064	Inositol monophosphatase 1 OS=Mus musculus OX=10090 GN=Impa1 PE=1 SV=1
		P48036	13	Anxa5	5.363	4.061	Annexin A5 OS=Mus musculus OX=10090 GN=Anxa5 PE=1 SV=1
		Q9JM99	1	Prg4	100	4.05	Proteoglycan 4 OS=Mus musculus OX=10090 GN=Prg4 PE=1 SV=2
		Q8BIF0	1	Cd99l2	2.209	4.039	CD99 antigen-like protein 2 OS=Mus musculus OX=10090 GN=Cd99l2 PE=1 SV=1
		P56695	3	Wfs1	2.428	4.031	Wolframin OS=Mus musculus OX=10090 GN=Wfs1 PE=1 SV=1
		Q62009	3	Postn	100	3.931	Periostin OS=Mus musculus OX=10090 GN=Postn PE=1 SV=2
		Q923D4	1	Sf3b5	100	3.931	Splicing factor 3B subunit 5 OS=Mus musculus OX=10090 GN=Sf3b5 PE=1 SV=1
		Q64437	1	Adh7	1.993	3.929	All-trans-retinol dehydrogenase [NAD(+)] ADH7 OS=Mus musculus OX=10090 GN=Adh7 PE=2 SV=2
		Q91XL3	2	Uxs1	4.304	3.886	UDP-glucuronic acid decarboxylase 1 OS=Mus musculus OX=10090 GN=Uxs1 PE=1 SV=1
		Q9D2M8	1	Ube2v2	3.698	3.867	Ubiquitin-conjugating enzyme E2 variant 2 OS=Mus musculus OX=10090 GN=Ube2v2 PE=1 SV=4
		Q9D868	1	Ppih	2.113	3.852	Peptidyl-prolyl cis-trans isomerase H OS=Mus musculus OX=10090 GN=Ppih PE=1 SV=1
		P25785	4	Timp2	2.517	3.85	Metalloproteinase inhibitor 2 OS=Mus musculus OX=10090 GN=Timp2 PE=1 SV=2
		Q8VE62	2	Paip1	3.33	3.84	Polyadenylate-binding protein-interacting protein 1 OS=Mus musculus OX=10090 GN=Paip1 PE=1 SV=1
		P53994	4	Rab2a	2.383	3.826	Ras-related protein Rab-2A OS=Mus musculus OX=10090 GN=Rab2a PE=1 SV=1
		Q9CQ60	3	Pgls	2.163	3.818	6-phosphogluconolactonase OS=Mus musculus OX=10090 GN=Pgls PE=1 SV=1
		Q99JF5	2	Mvd	2.481	3.778	Diphosphomevalonate decarboxylase OS=Mus musculus OX=10090 GN=Mvd PE=1 SV=2
		P23506	6	Pcmt1	5.487	3.686	Protein-L-isoaspartate(D-aspartate) O-methyltransferase OS=Mus musculus OX=10090 GN=Pcmt1 PE=1 SV=3
		Q07076	4	Anxa7	2.697	3.665	Annexin A7 OS=Mus musculus OX=10090 GN=Anxa7 PE=1 SV=2
		Q3B7Z2	6	Osbp	1.952	3.631	Oxysterol-binding protein 1 OS=Mus musculus OX=10090 GN=Osbp PE=1 SV=3
		Q9EPC1	5	Parva	2.084	3.63	Alpha-parvin OS=Mus musculus OX=10090 GN=Parva PE=1 SV=1
		Q9CU62	3	Smc1a	100	3.614	Structural maintenance of chromosomes protein 1A OS=Mus musculus OX=10090 GN=Smc1a PE=1 SV=4
		P53810	5	Pitpna	2.223	3.53	Phosphatidylinositol transfer protein alpha isoform OS=Mus musculus OX=10090 GN=Pitpna PE=1 SV=2
		P97314	3	Csrp2	1.905	3.515	Cysteine and glycine-rich protein 2 OS=Mus musculus OX=10090 GN=Csrp2 PE=1 SV=3
		Q99PP9	2	Trim16	2.187	3.498	Tripartite motif-containing protein 16 OS=Mus musculus OX=10090 GN=Trim16 PE=1 SV=2
		Q08761	1	Pros1	2.047	3.458	Vitamin K-dependent protein S OS=Mus musculus OX=10090 GN=Pros1 PE=2 SV=1
		Q9CXD9	1	Lrrc17	3.326	3.434	Leucine-rich repeat-containing protein 17 OS=Mus musculus OX=10090 GN=Lrrc17 PE=2 SV=1
		P62821	2	Rab1A	2.498	3.41	Ras-related protein Rab-1A OS=Mus musculus OX=10090 GN=Rab1A PE=1 SV=3
		P63001	2	Rac1	2.195	3.4	Ras-related C3 botulinum toxin substrate 1 OS=Mus musculus OX=10090 GN=Rac1 PE=1 SV=1
		Q61576	13	Fkbp10	2.083	3.4	Peptidyl-prolyl cis-trans isomerase FKBP10 OS=Mus musculus OX=10090 GN=Fkbp10 PE=1 SV=2
		P97372	3	Psme2	2.334	3.378	Proteasome activator complex subunit 2 OS=Mus musculus OX=10090 GN=Psme2 PE=1 SV=4
		Q9R0Q6	1	Arpc1a	100	3.372	Actin-related protein 2/3 complex subunit 1A OS=Mus musculus OX=10090 GN=Arpc1a PE=1 SV=1
		P61971	1	Nutf2	1.935	3.359	Nuclear transport factor 2 OS=Mus musculus OX=10090 GN=Nutf2 PE=1 SV=1
		O55131	9	Septin7	2.262	3.338	Septin-7 OS=Mus musculus OX=10090 GN=Septin7 PE=1 SV=1
		Q9JKK7	1	Tmod2	1.906	3.338	Tropomodulin-2 OS=Mus musculus OX=10090 GN=Tmod2 PE=1 SV=2
		Q9JIF7	10	Copb1	1.931	3.324	Coatomer subunit beta OS=Mus musculus OX=10090 GN=Copb1 PE=1 SV=1
		Q03350	4	Thbs2	100	3.323	Thrombospondin-2 OS=Mus musculus OX=10090 GN=Thbs2 PE=1 SV=2
		Q8C878	1	Uba3	100	3.319	NEDD8-activating enzyme E1 catalytic subunit OS=Mus musculus OX=10090 GN=Uba3 PE=1 SV=2
		P24270	5	Cat	2.302	3.313	Catalase OS=Mus musculus OX=10090 GN=Cat PE=1 SV=4
		P97873	6	Loxl1	3.378	3.252	Lysyl oxidase homolog 1 OS=Mus musculus OX=10090 GN=Loxl1 PE=2 SV=3
		Q6KCD5	2	Nipbl	1.998	3.24	Nipped-B-like protein OS=Mus musculus OX=10090 GN=Nipbl PE=1 SV=1
		Q8VDN2	8	Atp1a1	2.885	3.235	Sodium/potassium-transporting ATPase subunit alpha-1 OS=Mus musculus OX=10090 GN=Atp1a1 PE=1 SV=1
		P09411	18	Pgk1	2.821	3.22	Phosphoglycerate kinase 1 OS=Mus musculus OX=10090 GN=Pgk1 PE=1 SV=4
		P24472	7	Gsta4	2.414	3.214	Glutathione S-transferase A4 OS=Mus musculus OX=10090 GN=Gsta4 PE=1 SV=3
		P62806	7	H4c1; H4c11; H4c12; H4c14; H4c2; H4c3; H4c4; H4c6; H4c8; H4c9; H4f16; Hist1h4m	3.54	3.185	Histone H4 OS=Mus musculus OX=10090 GN=H4c1 PE=1 SV=2
		Q8CGB6	2	Tns2	2.103	3.185	Tensin-2 OS=Mus musculus OX=10090 GN=Tns2 PE=1 SV=1
		P13745	7	Gsta1	3.226	3.172	Glutathione S-transferase A1 OS=Mus musculus OX=10090 GN=Gsta1 PE=1 SV=2
		P40142	16	Tkt	5.435	3.167	Transketolase OS=Mus musculus OX=10090 GN=Tkt PE=1 SV=1
		P28271	1	Aco1	100	3.16	Cytoplasmic aconitate hydratase OS=Mus musculus OX=10090 GN=Aco1 PE=1 SV=3
		Q640N1	16	Aebp1	1.989	3.133	Adipocyte enhancer-binding protein 1 OS=Mus musculus OX=10090 GN=Aebp1 PE=1 SV=1
		Q60715	8	P4ha1	4.505	3.115	Prolyl 4-hydroxylase subunit alpha-1 OS=Mus musculus OX=10090 GN=P4ha1 PE=1 SV=2
		Q9ES97	1	Rtn3	100	3.097	Reticulon-3 OS=Mus musculus OX=10090 GN=Rtn3 PE=1 SV=2
		P22892	3	Ap1g1	3.036	3.089	AP-1 complex subunit gamma-1 OS=Mus musculus OX=10090 GN=Ap1g1 PE=1 SV=3
		O08553	14	Dpysl2	1.915	3.085	Dihydropyrimidinase-related protein 2 OS=Mus musculus OX=10090 GN=Dpysl2 PE=1 SV=2
		P62915	1	Gtf2b	100	3.08	Transcription initiation factor IIB OS=Mus musculus OX=10090 GN=Gtf2b PE=1 SV=1
		P04202	2	Tgfb1	100	3.07	Transforming growth factor beta-1 proprotein OS=Mus musculus OX=10090 GN=Tgfb1 PE=1 SV=1
		P08003	17	Pdia4	2.291	3.064	Protein disulfide-isomerase A4 OS=Mus musculus OX=10090 GN=Pdia4 PE=1 SV=3
		P70428	2	Ext2	4.207	3.048	Exostosin-2 OS=Mus musculus OX=10090 GN=Ext2 PE=1 SV=2
		P02463	7	Col4a1	2.103	3.035	Collagen alpha-1(IV) chain OS=Mus musculus OX=10090 GN=Col4a1 PE=1 SV=4
		P14685	9	Psmd3	2.476	3.034	26S proteasome non-ATPase regulatory subunit 3 OS=Mus musculus OX=10090 GN=Psmd3 PE=1 SV=3
		P97429	7	Anxa4	3.233	3.032	Annexin A4 OS=Mus musculus OX=10090 GN=Anxa4 PE=1 SV=4
		Q9WTL7	1	Lypla2	100	3.025	Acyl-protein thioesterase 2 OS=Mus musculus OX=10090 GN=Lypla2 PE=1 SV=1
		Q9CQE8	3	RTRAF	1.904	3.019	RNA transcription, translation and transport factor protein OS=Mus musculus OX=10090 GN=RTRAF PE=1 SV=1
		Q9CXY6	5	Ilf2	2.085	3.009	Interleukin enhancer-binding factor 2 OS=Mus musculus OX=10090 GN=Ilf2 PE=1 SV=1
		P02469	10	Lamb1	1.948	2.965	Laminin subunit beta-1 OS=Mus musculus OX=10090 GN=Lamb1 PE=1 SV=3
		Q9WV91	3	Ptgfrn	5.179	2.959	Prostaglandin F2 receptor negative regulator OS=Mus musculus OX=10090 GN=Ptgfrn PE=1 SV=2
		P70677	4	Casp3	100	2.956	Caspase-3 OS=Mus musculus OX=10090 GN=Casp3 PE=1 SV=1
		P07356	19	Anxa2	3.771	2.913	Annexin A2 OS=Mus musculus OX=10090 GN=Anxa2 PE=1 SV=2
		Q9JHU9	7	Isyna1	2.5	2.913	Inositol-3-phosphate synthase 1 OS=Mus musculus OX=10090 GN=Isyna1 PE=1 SV=1
		Q9CQV6	1	Map1lc3b	2.969	2.886	Microtubule-associated proteins 1A/1B light chain 3B OS=Mus musculus OX=10090 GN=Map1lc3b PE=1 SV=3
		P06151	13	Ldha	1.998	2.874	L-lactate dehydrogenase A chain OS=Mus musculus OX=10090 GN=Ldha PE=1 SV=3
		P47880	3	Igfbp6	3.049	2.867	Insulin-like growth factor-binding protein 6 OS=Mus musculus OX=10090 GN=Igfbp6 PE=2 SV=2
		P12032	2	Timp1	2.341	2.859	Metalloproteinase inhibitor 1 OS=Mus musculus OX=10090 GN=Timp1 PE=1 SV=2
		Q80TM9	1	Nisch	100	2.853	Nischarin OS=Mus musculus OX=10090 GN=Nisch PE=1 SV=2
		Q66K08	4	Cilp	2.078	2.833	Cartilage intermediate layer protein 1 OS=Mus musculus OX=10090 GN=Cilp PE=1 SV=1
		Q9D0W5	2	Ppil1	2.249	2.826	Peptidyl-prolyl cis-trans isomerase-like 1 OS=Mus musculus OX=10090 GN=Ppil1 PE=1 SV=1
		O70492	3	Snx3	3.051	2.797	Sorting nexin-3 OS=Mus musculus OX=10090 GN=Snx3 PE=1 SV=3
		P68510	8	Ywhah	3.142	2.792	14-3-3 protein eta OS=Mus musculus OX=10090 GN=Ywhah PE=1 SV=2
		P61087	5	Ube2k	1.979	2.791	Ubiquitin-conjugating enzyme E2 K OS=Mus musculus OX=10090 GN=Ube2k PE=1 SV=3
		Q91ZT5	1	Fgd4	100	2.786	FYVE, RhoGEF and PH domain-containing protein 4 OS=Mus musculus OX=10090 GN=Fgd4 PE=1 SV=1
		Q61335	1	Bcap31	2.028	2.767	B-cell receptor-associated protein 31 OS=Mus musculus OX=10090 GN=Bcap31 PE=1 SV=4
		Q6P9S7	2	Galnt10	2.166	2.754	Polypeptide N-acetylgalactosaminyltransferase 10 OS=Mus musculus OX=10090 GN=Galnt10 PE=2 SV=1
		Q62465	9	Vat1	2.547	2.735	Synaptic vesicle membrane protein VAT-1 homolog OS=Mus musculus OX=10090 GN=Vat1 PE=1 SV=3
		P06797	5	Ctsl	1.986	2.733	Procathepsin L OS=Mus musculus OX=10090 GN=Ctsl PE=1 SV=2
		P63254	1	Crip1	2.323	2.715	Cysteine-rich protein 1 OS=Mus musculus OX=10090 GN=Crip1 PE=1 SV=2
		Q8BWP8	2	B4gat1	100	2.71	Beta-1,4-glucuronyltransferase 1 OS=Mus musculus OX=10090 GN=B4gat1 PE=1 SV=1
		Q8BK62	6	Olfml3	2.913	2.705	Olfactomedin-like protein 3 OS=Mus musculus OX=10090 GN=Olfml3 PE=2 SV=2
		P22777	8	Serpine1	7.67	2.702	Plasminogen activator inhibitor 1 OS=Mus musculus OX=10090 GN=Serpine1 PE=1 SV=1
		Q8CHH9	1	Septin8	4.514	2.689	Septin-8 OS=Mus musculus OX=10090 GN=Septin8 PE=1 SV=4
		P14824	27	Anxa6	4.67	2.683	Annexin A6 OS=Mus musculus OX=10090 GN=Anxa6 PE=1 SV=3
		Q04857	12	Col6a1	3.426	2.636	Collagen alpha-1(VI) chain OS=Mus musculus OX=10090 GN=Col6a1 PE=1 SV=1
		Q62261	58	Sptbn1	3.151	2.631	Spectrin beta chain, non-erythrocytic 1 OS=Mus musculus OX=10090 GN=Sptbn1 PE=1 SV=2
		Q99JY9	10	Actr3	2.048	2.627	Actin-related protein 3 OS=Mus musculus OX=10090 GN=Actr3 PE=1 SV=3
		Q8CG71	1	P3h2	1.93	2.626	Prolyl 3-hydroxylase 2 OS=Mus musculus OX=10090 GN=P3h2 PE=1 SV=1
		Q9CYN9	8	Atp6ap2	2.316	2.617	Renin receptor OS=Mus musculus OX=10090 GN=Atp6ap2 PE=1 SV=2
		P97298	13	Serpinf1	3.408	2.608	Pigment epithelium-derived factor OS=Mus musculus OX=10090 GN=Serpinf1 PE=1 SV=2
		P09671	1	Sod2	2.252	2.59	Superoxide dismutase [Mn], mitochondrial OS=Mus musculus OX=10090 GN=Sod2 PE=1 SV=3
		P28301	6	Lox	2.932	2.585	Protein-lysine 6-oxidase OS=Mus musculus OX=10090 GN=Lox PE=1 SV=1
		Q99KQ4	7	Nampt	2.042	2.571	Nicotinamide phosphoribosyltransferase OS=Mus musculus OX=10090 GN=Nampt PE=1 SV=1
		P63094	1	Gnas	2.441	2.568	Guanine nucleotide-binding protein G(s) subunit alpha isoforms short OS=Mus musculus OX=10090 GN=Gnas PE=1 SV=1
		Q9CR09	1	Ufc1	2.065	2.558	Ubiquitin-fold modifier-conjugating enzyme 1 OS=Mus musculus OX=10090 GN=Ufc1 PE=1 SV=1
		Q63829	1	Commd3	1.921	2.552	COMM domain-containing protein 3 OS=Mus musculus OX=10090 GN=Commd3 PE=1 SV=1
		Q8BND5	9	Qsox1	2.601	2.548	Sulfhydryl oxidase 1 OS=Mus musculus OX=10090 GN=Qsox1 PE=1 SV=1
		Q9Z2W0	7	Dnpep	2.543	2.547	Aspartyl aminopeptidase OS=Mus musculus OX=10090 GN=Dnpep PE=1 SV=2
		P45377	6	Akr1b8	1.967	2.542	Aldose reductase-related protein 2 OS=Mus musculus OX=10090 GN=Akr1b8 PE=1 SV=2
		P08752	3	Gnai2	3.917	2.54	Guanine nucleotide-binding protein G(i) subunit alpha-2 OS=Mus musculus OX=10090 GN=Gnai2 PE=1 SV=5
		Q9JI75	4	Nqo2	2.366	2.533	Ribosyldihydronicotinamide dehydrogenase [quinone] OS=Mus musculus OX=10090 GN=Nqo2 PE=1 SV=3
		O09131	8	Gsto1	2.157	2.527	Glutathione S-transferase omega-1 OS=Mus musculus OX=10090 GN=Gsto1 PE=1 SV=2
		Q61398	11	Pcolce	2.791	2.526	Procollagen C-endopeptidase enhancer 1 OS=Mus musculus OX=10090 GN=Pcolce PE=1 SV=2
		Q922R8	11	Pdia6	2.342	2.524	Protein disulfide-isomerase A6 OS=Mus musculus OX=10090 GN=Pdia6 PE=1 SV=3
		P27773	24	Pdia3	2.301	2.51	Protein disulfide-isomerase A3 OS=Mus musculus OX=10090 GN=Pdia3 PE=1 SV=2
		Q62000	9	Ogn	3.611	2.499	Mimecan OS=Mus musculus OX=10090 GN=Ogn PE=1 SV=1
		O35643	7	Ap1b1	2.318	2.495	AP-1 complex subunit beta-1 OS=Mus musculus OX=10090 GN=Ap1b1 PE=1 SV=2
		P06745	14	Gpi	2.012	2.476	Glucose-6-phosphate isomerase OS=Mus musculus OX=10090 GN=Gpi PE=1 SV=4
		Q60847	72	Col12a1	4.056	2.474	Collagen alpha-1(XII) chain OS=Mus musculus OX=10090 GN=Col12a1 PE=2 SV=3
		O35640	5	Anxa8	3.214	2.469	Annexin A8 OS=Mus musculus OX=10090 GN=Anxa8 PE=1 SV=2
		P19096	48	Fasn	2.362	2.442	Fatty acid synthase OS=Mus musculus OX=10090 GN=Fasn PE=1 SV=2
		P61082	1	Ube2m	100	2.429	NEDD8-conjugating enzyme Ubc12 OS=Mus musculus OX=10090 GN=Ube2m PE=1 SV=1
		P05132	3	Prkaca	2.023	2.424	cAMP-dependent protein kinase catalytic subunit alpha OS=Mus musculus OX=10090 GN=Prkaca PE=1 SV=3
		Q99M28	1	Rnps1	2.025	2.423	RNA-binding protein with serine-rich domain 1 OS=Mus musculus OX=10090 GN=Rnps1 PE=1 SV=1
		P05064	15	Aldoa	2.222	2.417	Fructose-bisphosphate aldolase A OS=Mus musculus OX=10090 GN=Aldoa PE=1 SV=2
		P28654	4	Dcn	2.391	2.406	Decorin OS=Mus musculus OX=10090 GN=Dcn PE=1 SV=1
		Q9Z0P5	2	Twf2	4.041	2.394	Twinfilin-2 OS=Mus musculus OX=10090 GN=Twf2 PE=1 SV=1
		Q9JKF1	42	Iqgap1	2.107	2.382	Ras GTPase-activating-like protein IQGAP1 OS=Mus musculus OX=10090 GN=Iqgap1 PE=1 SV=2
		Q9D154	9	Serpinb1a	2.084	2.367	Leukocyte elastase inhibitor A OS=Mus musculus OX=10090 GN=Serpinb1a PE=1 SV=1
		Q9DCD0	10	Pgd	1.913	2.362	6-phosphogluconate dehydrogenase, decarboxylating OS=Mus musculus OX=10090 GN=Pgd PE=1 SV=3
		P10649	6	Gstm1	1.901	2.359	Glutathione S-transferase Mu 1 OS=Mus musculus OX=10090 GN=Gstm1 PE=1 SV=2
		Q11011	20	Npepps	2.498	2.328	Puromycin-sensitive aminopeptidase OS=Mus musculus OX=10090 GN=Npepps PE=1 SV=2
		Q05793	41	Hspg2	4.405	2.311	Basement membrane-specific heparan sulfate proteoglycan core protein OS=Mus musculus OX=10090 GN=Hspg2 PE=1 SV=1
		P06909	3	Cfh	2.001	2.303	Complement factor H OS=Mus musculus OX=10090 GN=Cfh PE=1 SV=2
		Q6GU68	4	Islr	3.084	2.298	Immunoglobulin superfamily containing leucine-rich repeat protein OS=Mus musculus OX=10090 GN=Islr PE=1 SV=1
		P59999	8	Arpc4	2.484	2.293	Actin-related protein 2/3 complex subunit 4 OS=Mus musculus OX=10090 GN=Arpc4 PE=1 SV=3
		P35505	2	Fah	2.507	2.287	Fumarylacetoacetase OS=Mus musculus OX=10090 GN=Fah PE=1 SV=2
		P35441	13	Thbs1	2.545	2.282	Thrombospondin-1 OS=Mus musculus OX=10090 GN=Thbs1 PE=1 SV=1
		Q64727	47	Vcl	2.052	2.281	Vinculin OS=Mus musculus OX=10090 GN=Vcl PE=1 SV=4
		Q80YX1	31	Tnc	4.019	2.275	Tenascin OS=Mus musculus OX=10090 GN=Tnc PE=1 SV=1
		P08113	26	Hsp90b1	2.291	2.264	Endoplasmin OS=Mus musculus OX=10090 GN=Hsp90b1 PE=1 SV=2
		O35639	12	Anxa3	2.57	2.253	Annexin A3 OS=Mus musculus OX=10090 GN=Anxa3 PE=1 SV=4
		P13020	14	Gsn	2.606	2.25	Gelsolin OS=Mus musculus OX=10090 GN=Gsn PE=1 SV=3
		P08249	11	Mdh2	6.126	2.247	Malate dehydrogenase, mitochondrial OS=Mus musculus OX=10090 GN=Mdh2 PE=1 SV=3
		Q7TSV4	6	Pgm2	2.174	2.247	Phosphoglucomutase-2 OS=Mus musculus OX=10090 GN=Pgm2 PE=1 SV=1
		Q01405	4	Sec23a	2.338	2.242	Protein transport protein Sec23A OS=Mus musculus OX=10090 GN=Sec23a PE=1 SV=2
		P14152	6	Mdh1	1.921	2.242	Malate dehydrogenase, cytoplasmic OS=Mus musculus OX=10090 GN=Mdh1 PE=1 SV=3
		P70398	1	Usp9x	100	2.237	Probable ubiquitin carboxyl-terminal hydrolase FAF-X OS=Mus musculus OX=10090 GN=Usp9x PE=1 SV=2
		P12815	3	Pdcd6	3.086	2.234	Programmed cell death protein 6 OS=Mus musculus OX=10090 GN=Pdcd6 PE=1 SV=2
		Q5XJY5	9	Arcn1	2.036	2.231	Coatomer subunit delta OS=Mus musculus OX=10090 GN=Arcn1 PE=1 SV=2
		Q91YT7	1	Ythdf2	2.67	2.227	YTH domain-containing family protein 2 OS=Mus musculus OX=10090 GN=Ythdf2 PE=1 SV=1
		Q9D662	3	Sec23b	2.656	2.227	Protein transport protein Sec23B OS=Mus musculus OX=10090 GN=Sec23b PE=1 SV=1
		Q8CAY6	7	Acat2	2.996	2.183	Acetyl-CoA acetyltransferase, cytosolic OS=Mus musculus OX=10090 GN=Acat2 PE=1 SV=2
		O89023	6	Tpp1	2.264	2.181	Tripeptidyl-peptidase 1 OS=Mus musculus OX=10090 GN=Tpp1 PE=1 SV=2
		Q3U2P1	4	Sec24a	2.11	2.178	Protein transport protein Sec24A OS=Mus musculus OX=10090 GN=Sec24a PE=1 SV=1
		P19157	8	Gstp1	2.212	2.177	Glutathione S-transferase P 1 OS=Mus musculus OX=10090 GN=Gstp1 PE=1 SV=2
		Q62384	3	Zpr1	2.804	2.169	Zinc finger protein ZPR1 OS=Mus musculus OX=10090 GN=Zpr1 PE=1 SV=1
		Q9D1K7	1		3.134	2.159	UPF0687 protein C20orf27 homolog OS=Mus musculus OX=10090 PE=1 SV=3
		P62315	5	Snrpd1	1.908	2.146	Small nuclear ribonucleoprotein Sm D1 OS=Mus musculus OX=10090 GN=Snrpd1 PE=1 SV=1
		Q8BZW8	1	Nhlrc2	100	2.145	NHL repeat-containing protein 2 OS=Mus musculus OX=10090 GN=Nhlrc2 PE=1 SV=1
		Q9D0F9	12	Pgm1	2.352	2.142	Phosphoglucomutase-1 OS=Mus musculus OX=10090 GN=Pgm1 PE=1 SV=4
		Q922V4	2	Plrg1	1.973	2.12	Pleiotropic regulator 1 OS=Mus musculus OX=10090 GN=Plrg1 PE=1 SV=1
		P24527	13	Lta4h	2.207	2.105	Leukotriene A-4 hydrolase OS=Mus musculus OX=10090 GN=Lta4h PE=1 SV=4
		Q9CQF3	5	Nudt21	2.243	2.102	Cleavage and polyadenylation specificity factor subunit 5 OS=Mus musculus OX=10090 GN=Nudt21 PE=1 SV=1
		Q8K4G1	1	Ltbp4	100	2.098	Latent-transforming growth factor beta-binding protein 4 OS=Mus musculus OX=10090 GN=Ltbp4 PE=1 SV=2
		Q62351	5	Tfrc	2.139	2.086	Transferrin receptor protein 1 OS=Mus musculus OX=10090 GN=Tfrc PE=1 SV=1
		Q61187	3	Tsg101	2.105	2.081	Tumor susceptibility gene 101 protein OS=Mus musculus OX=10090 GN=Tsg101 PE=1 SV=2
		Q04999	1	Inhbb	100	2.074	Inhibin beta B chain OS=Mus musculus OX=10090 GN=Inhbb PE=2 SV=4
		Q91ZJ5	10	Ugp2	2.521	2.05	UTP--glucose-1-phosphate uridylyltransferase OS=Mus musculus OX=10090 GN=Ugp2 PE=1 SV=3
		P52912	2	Tia1	2.787	2.029	Nucleolysin TIA-1 OS=Mus musculus OX=10090 GN=Tia1 PE=1 SV=1
		P40124	9	Cap1	3.357	2.028	Adenylyl cyclase-associated protein 1 OS=Mus musculus OX=10090 GN=Cap1 PE=1 SV=4
		Q61598	17	Gdi2	2.355	2.023	Rab GDP dissociation inhibitor beta OS=Mus musculus OX=10090 GN=Gdi2 PE=1 SV=1
		P33434	10	Mmp2	4.516	2.003	72 kDa type IV collagenase OS=Mus musculus OX=10090 GN=Mmp2 PE=1 SV=1
		P14869	9	Rplp0	2.096	1.999	60S acidic ribosomal protein P0 OS=Mus musculus OX=10090 GN=Rplp0 PE=1 SV=3
		P10493	27	Nid1	3.568	1.998	Nidogen-1 OS=Mus musculus OX=10090 GN=Nid1 PE=1 SV=2
		Q68FD5	36	Cltc	3.112	1.991	Clathrin heavy chain 1 OS=Mus musculus OX=10090 GN=Cltc PE=1 SV=3
		P70452	1	Stx4	100	1.975	Syntaxin-4 OS=Mus musculus OX=10090 GN=Stx4 PE=1 SV=1
		P15864	1	H1-2	2.133	1.961	Histone H1.2 OS=Mus musculus OX=10090 GN=H1-2 PE=1 SV=2
		P26041	19	Msn	2.065	1.948	Moesin OS=Mus musculus OX=10090 GN=Msn PE=1 SV=3
		Q3THW5	1	H2az2	2.35	1.93	Histone H2A.V OS=Mus musculus OX=10090 GN=H2az2 PE=1 SV=3
		Q02257	2	Jup	2.081	1.929	Junction plakoglobin OS=Mus musculus OX=10090 GN=Jup PE=1 SV=3
		Q8VHX6	35	Flnc	1.905	1.927	Filamin-C OS=Mus musculus OX=10090 GN=Flnc PE=1 SV=3
		O88322	15	Nid2	3.375	1.925	Nidogen-2 OS=Mus musculus OX=10090 GN=Nid2 PE=1 SV=2
		P10404	1		2.135	1.909	MLV-related proviral Env polyprotein OS=Mus musculus OX=10090 PE=1 SV=3

## Sheet: Sheet3
		Accession	# Unique Peptides	Gene Symbol	Abundance Ratio: (Mock/Tmed10 KD) Repeat 1	Abundance Ratio: (Mock/Tmed10 KD) Repeat 2	Description
		P11152	1	Lpl	100	100	Lipoprotein lipase OS=Mus musculus OX=10090 GN=Lpl PE=1 SV=3
		Q3UMW8	1	Cln5	100	100	Ceroid-lipofuscinosis neuronal protein 5 homolog OS=Mus musculus OX=10090 GN=Cln5 PE=1 SV=1
		Q8R180	2	Ero1a	100	100	ERO1-like protein alpha OS=Mus musculus OX=10090 GN=Ero1a PE=1 SV=2
		Q8VEB4	1	Pla2g15	100	100	Phospholipase A2 group XV OS=Mus musculus OX=10090 GN=Pla2g15 PE=1 SV=1
		P09535	1	Igf2	1.923	100	Insulin-like growth factor II OS=Mus musculus OX=10090 GN=Igf2 PE=1 SV=1
		P07146	1	Prss2	1.968	24.788	Anionic trypsin-2 OS=Mus musculus OX=10090 GN=Prss2 PE=1 SV=1
		Q8BNJ2	2	Adamts4	2.204	14.447	A disintegrin and metalloproteinase with thrombospondin motifs 4 OS=Mus musculus OX=10090 GN=Adamts4 PE=2 SV=2
		Q01149	51	Col1a2	4.819	5.435	Collagen alpha-2(I) chain OS=Mus musculus OX=10090 GN=Col1a2 PE=1 SV=2
		P11087	40	Col1a1	3.806	5.053	Collagen alpha-1(I) chain OS=Mus musculus OX=10090 GN=Col1a1 PE=1 SV=4
		P28481	2	Col2a1	5.575	4.914	Collagen alpha-1(II) chain OS=Mus musculus OX=10090 GN=Col2a1 PE=1 SV=2
		P08121	48	Col3a1	2.295	4.7	Collagen alpha-1(III) chain OS=Mus musculus OX=10090 GN=Col3a1 PE=1 SV=4
		Q08879	5	Fbln1	2.346	4.624	Fibulin-1 OS=Mus musculus OX=10090 GN=Fbln1 PE=1 SV=2
		Q9JM99	1	Prg4	100	4.05	Proteoglycan 4 OS=Mus musculus OX=10090 GN=Prg4 PE=1 SV=2
		Q8BIF0	1	Cd99l2	2.209	4.039	CD99 antigen-like protein 2 OS=Mus musculus OX=10090 GN=Cd99l2 PE=1 SV=1
		Q62009	3	Postn	100	3.931	Periostin OS=Mus musculus OX=10090 GN=Postn PE=1 SV=2
		P25785	4	Timp2	2.517	3.85	Metalloproteinase inhibitor 2 OS=Mus musculus OX=10090 GN=Timp2 PE=1 SV=2
		Q08761	1	Pros1	2.047	3.458	Vitamin K-dependent protein S OS=Mus musculus OX=10090 GN=Pros1 PE=2 SV=1
		Q9CXD9	1	Lrrc17	3.326	3.434	Leucine-rich repeat-containing protein 17 OS=Mus musculus OX=10090 GN=Lrrc17 PE=2 SV=1
		P97873	6	Loxl1	3.378	3.252	Lysyl oxidase homolog 1 OS=Mus musculus OX=10090 GN=Loxl1 PE=2 SV=3
		Q640N1	16	Aebp1	1.989	3.133	Adipocyte enhancer-binding protein 1 OS=Mus musculus OX=10090 GN=Aebp1 PE=1 SV=1
		P04202	2	Tgfb1	100	3.07	Transforming growth factor beta-1 proprotein OS=Mus musculus OX=10090 GN=Tgfb1 PE=1 SV=1
		P02463	7	Col4a1	2.103	3.035	Collagen alpha-1(IV) chain OS=Mus musculus OX=10090 GN=Col4a1 PE=1 SV=4
		P02469	10	Lamb1	1.948	2.965	Laminin subunit beta-1 OS=Mus musculus OX=10090 GN=Lamb1 PE=1 SV=3
		P07356	19	Anxa2	3.771	2.913	Annexin A2 OS=Mus musculus OX=10090 GN=Anxa2 PE=1 SV=2
		P47880	3	Igfbp6	3.049	2.867	Insulin-like growth factor-binding protein 6 OS=Mus musculus OX=10090 GN=Igfbp6 PE=2 SV=2
		P12032	2	Timp1	2.341	2.859	Metalloproteinase inhibitor 1 OS=Mus musculus OX=10090 GN=Timp1 PE=1 SV=2
		Q66K08	4	Cilp	2.078	2.833	Cartilage intermediate layer protein 1 OS=Mus musculus OX=10090 GN=Cilp PE=1 SV=1
		P06797	5	Ctsl	1.986	2.733	Procathepsin L OS=Mus musculus OX=10090 GN=Ctsl PE=1 SV=2
		Q8BK62	6	Olfml3	2.913	2.705	Olfactomedin-like protein 3 OS=Mus musculus OX=10090 GN=Olfml3 PE=2 SV=2
		P22777	8	Serpine1	7.67	2.702	Plasminogen activator inhibitor 1 OS=Mus musculus OX=10090 GN=Serpine1 PE=1 SV=1
		Q04857	12	Col6a1	3.426	2.636	Collagen alpha-1(VI) chain OS=Mus musculus OX=10090 GN=Col6a1 PE=1 SV=1
		P97298	13	Serpinf1	3.408	2.608	Pigment epithelium-derived factor OS=Mus musculus OX=10090 GN=Serpinf1 PE=1 SV=2
		P28301	6	Lox	2.932	2.585	Protein-lysine 6-oxidase OS=Mus musculus OX=10090 GN=Lox PE=1 SV=1
		Q99KQ4	7	Nampt	2.042	2.571	Nicotinamide phosphoribosyltransferase OS=Mus musculus OX=10090 GN=Nampt PE=1 SV=1
		Q8BND5	9	Qsox1	2.601	2.548	Sulfhydryl oxidase 1 OS=Mus musculus OX=10090 GN=Qsox1 PE=1 SV=1
		Q61398	11	Pcolce	2.791	2.526	Procollagen C-endopeptidase enhancer 1 OS=Mus musculus OX=10090 GN=Pcolce PE=1 SV=2
		Q62000	9	Ogn	3.611	2.499	Mimecan OS=Mus musculus OX=10090 GN=Ogn PE=1 SV=1
		P06745	14	Gpi	2.012	2.476	Glucose-6-phosphate isomerase OS=Mus musculus OX=10090 GN=Gpi PE=1 SV=4
		Q60847	72	Col12a1	4.056	2.474	Collagen alpha-1(XII) chain OS=Mus musculus OX=10090 GN=Col12a1 PE=2 SV=3
		P28654	4	Dcn	2.391	2.406	Decorin OS=Mus musculus OX=10090 GN=Dcn PE=1 SV=1
		Q9D154	9	Serpinb1a	2.084	2.367	Leukocyte elastase inhibitor A OS=Mus musculus OX=10090 GN=Serpinb1a PE=1 SV=1
		Q05793	41	Hspg2	4.405	2.311	Basement membrane-specific heparan sulfate proteoglycan core protein OS=Mus musculus OX=10090 GN=Hspg2 PE=1 SV=1
		P06909	3	Cfh	2.001	2.303	Complement factor H OS=Mus musculus OX=10090 GN=Cfh PE=1 SV=2
		Q6GU68	4	Islr	3.084	2.298	Immunoglobulin superfamily containing leucine-rich repeat protein OS=Mus musculus OX=10090 GN=Islr PE=1 SV=1
		P35441	13	Thbs1	2.545	2.282	Thrombospondin-1 OS=Mus musculus OX=10090 GN=Thbs1 PE=1 SV=1
		Q80YX1	31	Tnc	4.019	2.275	Tenascin OS=Mus musculus OX=10090 GN=Tnc PE=1 SV=1
		P13020	14	Gsn	2.606	2.25	Gelsolin OS=Mus musculus OX=10090 GN=Gsn PE=1 SV=3
		Q9D1K7	1	Adissp	3.134	2.159	UPF0687 protein C20orf27 homolog OS=Mus musculus OX=10090 PE=1 SV=3
		Q8K4G1	1	Ltbp4	100	2.098	Latent-transforming growth factor beta-binding protein 4 OS=Mus musculus OX=10090 GN=Ltbp4 PE=1 SV=2
		Q04999	1	Inhbb	100	2.074	Inhibin beta B chain OS=Mus musculus OX=10090 GN=Inhbb PE=2 SV=4
		P33434	10	Mmp2	4.516	2.003	72 kDa type IV collagenase OS=Mus musculus OX=10090 GN=Mmp2 PE=1 SV=1
		P10493	27	Nid1	3.568	1.998	Nidogen-1 OS=Mus musculus OX=10090 GN=Nid1 PE=1 SV=2
		O88322	15	Nid2	3.375	1.925	Nidogen-2 OS=Mus musculus OX=10090 GN=Nid2 PE=1 SV=2
