# Supplementary material for: TMED10 mediates the trafficking of insulin-like growth factor 2 along the secretory pathway for myoblast differentiation
Source: Proc Natl Acad Sci U S A. 2023 Nov 6;120(46):e2215285120. doi: 10.1073/pnas.2215285120 (PMC10655563; doi:10.1073/pnas.2215285120)
Supplement: Supplementary file 3 — Dataset S02 (XLSX) [file pnas.2215285120.sd02.xlsx]

## Sheet: Sheet1
						Table S2. The list of proteins identified from the vesicle fraction for label-free quantitative analyses
						Accession	# Unique Peptides	Gene Symbol	Abundance Ratio: (TMED10 KO/wt) Repeat 1	Abundance Ratio: (TMED10 KO/wt) Repeat 2	Abundance Ratio: (TMED10 KO/wt) Average	Description
						Q02818	19	NUCB1	0.058	0.089	0.0735	Nucleobindin-1 OS=Homo sapiens OX=9606 GN=NUCB1 PE=1 SV=4
						Q9Y3Q3	4	TMED3	0.108	0.139	0.1235	Transmembrane emp24 domain-containing protein 3 OS=Homo sapiens OX=9606 GN=TMED3 PE=1 SV=1
						Q9Y3B3	7	TMED7	0.198	0.167	0.1825	Transmembrane emp24 domain-containing protein 7 OS=Homo sapiens OX=9606 GN=TMED7 PE=1 SV=2
						Q13445	3	TMED1	0.191	0.235	0.213	Transmembrane emp24 domain-containing protein 1 OS=Homo sapiens OX=9606 GN=TMED1 PE=1 SV=1
						Q658P3	2	STEAP3	0.422	0.01	0.216	Metalloreductase STEAP3 OS=Homo sapiens OX=9606 GN=STEAP3 PE=1 SV=2
						P49755	6	TMED10	0.207	0.275	0.241	Transmembrane emp24 domain-containing protein 10 OS=Homo sapiens OX=9606 GN=TMED10 PE=1 SV=2
						P45877	2	PPIC	0.184	0.341	0.2625	Peptidyl-prolyl cis-trans isomerase C OS=Homo sapiens OX=9606 GN=PPIC PE=1 SV=1
						Q9BS26	8	ERP44	0.293	0.238	0.2655	Endoplasmic reticulum resident protein 44 OS=Homo sapiens OX=9606 GN=ERP44 PE=1 SV=1
						Q7Z7H5	4	TMED4	0.272	0.291	0.2815	Transmembrane emp24 domain-containing protein 4 OS=Homo sapiens OX=9606 GN=TMED4 PE=1 SV=1
						Q15363	2	TMED2	0.201	0.374	0.2875	Transmembrane emp24 domain-containing protein 2 OS=Homo sapiens OX=9606 GN=TMED2 PE=1 SV=1
						Q12907	14	LMAN2	0.233	0.344	0.2885	Vesicular integral-membrane protein VIP36 OS=Homo sapiens OX=9606 GN=LMAN2 PE=1 SV=1
						P09923	6	ALPI	0.445	0.185	0.315	Intestinal-type alkaline phosphatase OS=Homo sapiens OX=9606 GN=ALPI PE=1 SV=2
						P80303	12	NUCB2	0.315	0.398	0.3565	Nucleobindin-2 OS=Homo sapiens OX=9606 GN=NUCB2 PE=1 SV=3
						Q9BX59	5	TAPBPL	0.723	0.01	0.3665	Tapasin-related protein OS=Homo sapiens OX=9606 GN=TAPBPL PE=1 SV=2
						P23284	7	PPIB	0.305	0.45	0.3775	Peptidyl-prolyl cis-trans isomerase B OS=Homo sapiens OX=9606 GN=PPIB PE=1 SV=2
						Q9Y3A6	2	TMED5	0.427	0.336	0.3815	Transmembrane emp24 domain-containing protein 5 OS=Homo sapiens OX=9606 GN=TMED5 PE=1 SV=1
						Q99523	9	SORT1	0.311	0.505	0.408	Sortilin OS=Homo sapiens OX=9606 GN=SORT1 PE=1 SV=3
						Q08945	2	SSRP1	0.511	0.319	0.415	FACT complex subunit SSRP1 OS=Homo sapiens OX=9606 GN=SSRP1 PE=1 SV=1
						O00425	3	IGF2BP3	0.831	0.01	0.4205	Insulin-like growth factor 2 mRNA-binding protein 3 OS=Homo sapiens OX=9606 GN=IGF2BP3 PE=1 SV=2
						P11047	2	LAMC1	0.34	0.536	0.438	Laminin subunit gamma-1 OS=Homo sapiens OX=9606 GN=LAMC1 PE=1 SV=3
						O95487	7	SEC24B	0.334	0.542	0.438	Protein transport protein Sec24B OS=Homo sapiens OX=9606 GN=SEC24B PE=1 SV=2
						O00767	2	SCD	0.604	0.277	0.4405	Stearoyl-CoA desaturase OS=Homo sapiens OX=9606 GN=SCD PE=1 SV=2
						P12956	9	XRCC6	0.62	0.316	0.468	X-ray repair cross-complementing protein 6 OS=Homo sapiens OX=9606 GN=XRCC6 PE=1 SV=2
						Q9BVK6	6	TMED9	0.461	0.501	0.481	Transmembrane emp24 domain-containing protein 9 OS=Homo sapiens OX=9606 GN=TMED9 PE=1 SV=2
						Q86SF2	5	GALNT7	0.576	0.386	0.481	N-acetylgalactosaminyltransferase 7 OS=Homo sapiens OX=9606 GN=GALNT7 PE=1 SV=1
						O60763	4	USO1	0.43	0.549	0.4895	General vesicular transport factor p115 OS=Homo sapiens OX=9606 GN=USO1 PE=1 SV=2
						Q9NRG9	4	AAAS	0.286	0.699	0.4925	Aladin OS=Homo sapiens OX=9606 GN=AAAS PE=1 SV=1
						Q9BZC7	9	ABCA2	0.447	0.55	0.4985	ATP-binding cassette sub-family A member 2 OS=Homo sapiens OX=9606 GN=ABCA2 PE=1 SV=4
						Q9NP58	2	ABCB6	0.435	0.562	0.4985	ATP-binding cassette sub-family B member 6, mitochondrial OS=Homo sapiens OX=9606 GN=ABCB6 PE=1 SV=1
						P78527	25	PRKDC	0.404	0.618	0.511	DNA-dependent protein kinase catalytic subunit OS=Homo sapiens OX=9606 GN=PRKDC PE=1 SV=3
						P61604	2	HSPE1	0.757	0.272	0.5145	10 kDa heat shock protein, mitochondrial OS=Homo sapiens OX=9606 GN=HSPE1 PE=1 SV=2
						O95816	6	BAG2	0.603	0.432	0.5175	BAG family molecular chaperone regulator 2 OS=Homo sapiens OX=9606 GN=BAG2 PE=1 SV=1
						P62995	2	TRA2B	1.059	0.01	0.5345	Transformer-2 protein homolog beta OS=Homo sapiens OX=9606 GN=TRA2B PE=1 SV=1
						P53992	4	SEC24C	0.669	0.414	0.5415	Protein transport protein Sec24C OS=Homo sapiens OX=9606 GN=SEC24C PE=1 SV=3
						Q15437	2	SEC23B	0.384	0.708	0.546	Protein transport protein Sec23B OS=Homo sapiens OX=9606 GN=SEC23B PE=1 SV=2
						Q9NXS2	2	QPCTL	0.638	0.455	0.5465	Glutaminyl-peptide cyclotransferase-like protein OS=Homo sapiens OX=9606 GN=QPCTL PE=1 SV=2
						Q12905	2	ILF2	0.778	0.325	0.5515	Interleukin enhancer-binding factor 2 OS=Homo sapiens OX=9606 GN=ILF2 PE=1 SV=2
						Q13214	2	SEMA3B	0.217	0.893	0.555	Semaphorin-3B OS=Homo sapiens OX=9606 GN=SEMA3B PE=1 SV=1
						P02545	3	LMNA	0.873	0.255	0.564	Prelamin-A/C OS=Homo sapiens OX=9606 GN=LMNA PE=1 SV=1
						O75063	2	FAM20B	0.536	0.595	0.5655	Glycosaminoglycan xylosylkinase OS=Homo sapiens OX=9606 GN=FAM20B PE=1 SV=1
						P07858	2	CTSB	0.65	0.483	0.5665	Cathepsin B OS=Homo sapiens OX=9606 GN=CTSB PE=1 SV=3
						Q92673	12	SORL1	0.468	0.669	0.5685	Sortilin-related receptor OS=Homo sapiens OX=9606 GN=SORL1 PE=1 SV=2
						Q92478	2	CLEC2B	0.528	0.614	0.571	C-type lectin domain family 2 member B OS=Homo sapiens OX=9606 GN=CLEC2B PE=1 SV=2
						Q8TAD4	3	SLC30A5	0.586	0.556	0.571	Zinc transporter 5 OS=Homo sapiens OX=9606 GN=SLC30A5 PE=1 SV=1
						P13010	3	XRCC5	0.84	0.306	0.573	X-ray repair cross-complementing protein 5 OS=Homo sapiens OX=9606 GN=XRCC5 PE=1 SV=3
						Q8N1S5	2	SLC39A11	0.503	0.645	0.574	Zinc transporter ZIP11 OS=Homo sapiens OX=9606 GN=SLC39A11 PE=2 SV=3
						P50914	3	RPL14	0.746	0.408	0.577	60S ribosomal protein L14 OS=Homo sapiens OX=9606 GN=RPL14 PE=1 SV=4
						Q8TC12	3	RDH11	0.529	0.629	0.579	Retinol dehydrogenase 11 OS=Homo sapiens OX=9606 GN=RDH11 PE=1 SV=2
						Q9P0L0	4	VAPA	0.61	0.559	0.5845	Vesicle-associated membrane protein-associated protein A OS=Homo sapiens OX=9606 GN=VAPA PE=1 SV=3
						P40926	3	MDH2	0.794	0.379	0.5865	Malate dehydrogenase, mitochondrial OS=Homo sapiens OX=9606 GN=MDH2 PE=1 SV=3
						Q9UNK0	7	STX8	0.447	0.731	0.589	Syntaxin-8 OS=Homo sapiens OX=9606 GN=STX8 PE=1 SV=2
						Q9NZM1	91	MYOF	0.585	0.6	0.5925	Myoferlin OS=Homo sapiens OX=9606 GN=MYOF PE=1 SV=1
						P61313	6	RPL15	0.729	0.456	0.5925	60S ribosomal protein L15 OS=Homo sapiens OX=9606 GN=RPL15 PE=1 SV=2
						Q15436	9	SEC23A	0.498	0.69	0.594	Protein transport protein Sec23A OS=Homo sapiens OX=9606 GN=SEC23A PE=1 SV=2
						P05386	2	RPLP1	0.774	0.417	0.5955	60S acidic ribosomal protein P1 OS=Homo sapiens OX=9606 GN=RPLP1 PE=1 SV=1
						P22059	12	OSBP	0.518	0.678	0.598	Oxysterol-binding protein 1 OS=Homo sapiens OX=9606 GN=OSBP PE=1 SV=1
						O15118	2	NPC1	0.529	0.682	0.6055	NPC intracellular cholesterol transporter 1 OS=Homo sapiens OX=9606 GN=NPC1 PE=1 SV=2
						P58107	2	EPPK1	0.88	0.335	0.6075	Epiplakin OS=Homo sapiens OX=9606 GN=EPPK1 PE=1 SV=3
						Q9H0C5	2	BTBD1	0.448	0.771	0.6095	BTB/POZ domain-containing protein 1 OS=Homo sapiens OX=9606 GN=BTBD1 PE=1 SV=1
						Q96AJ9	2	VTI1A	0.57	0.65	0.61	Vesicle transport through interaction with t-SNAREs homolog 1A OS=Homo sapiens OX=9606 GN=VTI1A PE=1 SV=2
						Q08380	6	LGALS3BP	0.483	0.739	0.611	Galectin-3-binding protein OS=Homo sapiens OX=9606 GN=LGALS3BP PE=1 SV=1
						O00754	3	MAN2B1	0.636	0.589	0.6125	Lysosomal alpha-mannosidase OS=Homo sapiens OX=9606 GN=MAN2B1 PE=1 SV=3
						Q86VR2	4	RETREG3	0.529	0.699	0.614	Reticulophagy regulator 3 OS=Homo sapiens OX=9606 GN=RETREG3 PE=1 SV=1
						P06865	7	HEXA	0.726	0.502	0.614	Beta-hexosaminidase subunit alpha OS=Homo sapiens OX=9606 GN=HEXA PE=1 SV=2
						P07910	6	HNRNPC	0.911	0.318	0.6145	Heterogeneous nuclear ribonucleoproteins C1/C2 OS=Homo sapiens OX=9606 GN=HNRNPC PE=1 SV=4
						O14773	4	TPP1	0.68	0.551	0.6155	Tripeptidyl-peptidase 1 OS=Homo sapiens OX=9606 GN=TPP1 PE=1 SV=2
						P16403	4	H1-2	0.872	0.36	0.616	Histone H1.2 OS=Homo sapiens OX=9606 GN=H1-2 PE=1 SV=2
						Q9UHA4	2	LAMTOR3	0.526	0.712	0.619	Ragulator complex protein LAMTOR3 OS=Homo sapiens OX=9606 GN=LAMTOR3 PE=1 SV=1
						P05141	6	SLC25A5	0.734	0.504	0.619	ADP/ATP translocase 2 OS=Homo sapiens OX=9606 GN=SLC25A5 PE=1 SV=7
						P42892	7	ECE1	0.511	0.731	0.621	Endothelin-converting enzyme 1 OS=Homo sapiens OX=9606 GN=ECE1 PE=1 SV=2
						Q08379	5	GOLGA2	0.542	0.701	0.6215	Golgin subfamily A member 2 OS=Homo sapiens OX=9606 GN=GOLGA2 PE=1 SV=3
						P30519	3	HMOX2	0.526	0.719	0.6225	Heme oxygenase 2 OS=Homo sapiens OX=9606 GN=HMOX2 PE=1 SV=2
						P98155	3	VLDLR	0.572	0.676	0.624	Very low-density lipoprotein receptor OS=Homo sapiens OX=9606 GN=VLDLR PE=1 SV=1
						O00443	5	PIK3C2A	0.305	0.948	0.6265	Phosphatidylinositol 4-phosphate 3-kinase C2 domain-containing subunit alpha OS=Homo sapiens OX=9606 GN=PIK3C2A PE=1 SV=2
						Q9BSJ8	22	ESYT1	0.542	0.712	0.627	Extended synaptotagmin-1 OS=Homo sapiens OX=9606 GN=ESYT1 PE=1 SV=1
						P11117	4	ACP2	0.551	0.703	0.627	Lysosomal acid phosphatase OS=Homo sapiens OX=9606 GN=ACP2 PE=1 SV=3
						Q96BY9	4	SARAF	0.379	0.878	0.6285	Store-operated calcium entry-associated regulatory factor OS=Homo sapiens OX=9606 GN=SARAF PE=1 SV=1
						P20645	4	M6PR	0.465	0.799	0.632	Cation-dependent mannose-6-phosphate receptor OS=Homo sapiens OX=9606 GN=M6PR PE=1 SV=1
						Q9BXS5	6	AP1M1	0.458	0.808	0.633	AP-1 complex subunit mu-1 OS=Homo sapiens OX=9606 GN=AP1M1 PE=1 SV=3
						P50897	3	PPT1	0.585	0.682	0.6335	Palmitoyl-protein thioesterase 1 OS=Homo sapiens OX=9606 GN=PPT1 PE=1 SV=1
						P36578	13	RPL4	0.8	0.47	0.635	60S ribosomal protein L4 OS=Homo sapiens OX=9606 GN=RPL4 PE=1 SV=5
						Q96EX2	3	RNFT2	0.553	0.721	0.637	RING finger and transmembrane domain-containing protein 2 OS=Homo sapiens OX=9606 GN=RNFT2 PE=2 SV=2
						Q9BT22	2	ALG1	0.511	0.769	0.64	Chitobiosyldiphosphodolichol beta-mannosyltransferase OS=Homo sapiens OX=9606 GN=ALG1 PE=1 SV=2
						Q9Y487	7	ATP6V0A2	0.48	0.801	0.6405	V-type proton ATPase 116 kDa subunit a2 OS=Homo sapiens OX=9606 GN=ATP6V0A2 PE=1 SV=2
						Q13423	3	NNT	0.943	0.343	0.643	NAD(P) transhydrogenase, mitochondrial OS=Homo sapiens OX=9606 GN=NNT PE=1 SV=3
						Q9H2J7	3	SLC6A15	0.59	0.697	0.6435	Sodium-dependent neutral amino acid transporter B(0)AT2 OS=Homo sapiens OX=9606 GN=SLC6A15 PE=1 SV=1
						O43657	2	TSPAN6	0.482	0.806	0.644	Tetraspanin-6 OS=Homo sapiens OX=9606 GN=TSPAN6 PE=1 SV=1
						P40429	4	RPL13A	0.783	0.511	0.647	60S ribosomal protein L13a OS=Homo sapiens OX=9606 GN=RPL13A PE=1 SV=2
						O95486	5	SEC24A	0.493	0.803	0.648	Protein transport protein Sec24A OS=Homo sapiens OX=9606 GN=SEC24A PE=1 SV=2
						Q6NXT4	3	SLC30A6	0.67	0.635	0.6525	Zinc transporter 6 OS=Homo sapiens OX=9606 GN=SLC30A6 PE=1 SV=2
						Q02878	10	RPL6	0.864	0.442	0.653	60S ribosomal protein L6 OS=Homo sapiens OX=9606 GN=RPL6 PE=1 SV=3
						Q14114	3	LRP8	0.484	0.823	0.6535	Low-density lipoprotein receptor-related protein 8 OS=Homo sapiens OX=9606 GN=LRP8 PE=1 SV=4
						P26373	4	RPL13	0.826	0.482	0.654	60S ribosomal protein L13 OS=Homo sapiens OX=9606 GN=RPL13 PE=1 SV=4
						Q12906	3	ILF3	0.875	0.445	0.66	Interleukin enhancer-binding factor 3 OS=Homo sapiens OX=9606 GN=ILF3 PE=1 SV=3
						Q9BTU6	14	PI4K2A	0.637	0.686	0.6615	Phosphatidylinositol 4-kinase type 2-alpha OS=Homo sapiens OX=9606 GN=PI4K2A PE=1 SV=1
						P07686	3	HEXB	0.79	0.534	0.662	Beta-hexosaminidase subunit beta OS=Homo sapiens OX=9606 GN=HEXB PE=1 SV=3
						Q9NQC3	11	RTN4	0.487	0.838	0.6625	Reticulon-4 OS=Homo sapiens OX=9606 GN=RTN4 PE=1 SV=2
						P39656	3	DDOST	0.767	0.558	0.6625	Dolichyl-diphosphooligosaccharide--protein glycosyltransferase 48 kDa subunit OS=Homo sapiens OX=9606 GN=DDOST PE=1 SV=4
						Q9ULI3	2	HEG1	0.852	0.482	0.667	Protein HEG homolog 1 OS=Homo sapiens OX=9606 GN=HEG1 PE=1 SV=3
						P46777	3	RPL5	0.856	0.479	0.6675	60S ribosomal protein L5 OS=Homo sapiens OX=9606 GN=RPL5 PE=1 SV=3
						Q9UBF2	4	COPG2	0.721	0.615	0.668	Coatomer subunit gamma-2 OS=Homo sapiens OX=9606 GN=COPG2 PE=1 SV=1
						P67809	6	YBX1	0.785	0.551	0.668	Y-box-binding protein 1 OS=Homo sapiens OX=9606 GN=YBX1 PE=1 SV=3
						P48444	9	ARCN1	0.727	0.611	0.669	Coatomer subunit delta OS=Homo sapiens OX=9606 GN=ARCN1 PE=1 SV=1
						Q9UHL4	2	DPP7	0.813	0.525	0.669	Dipeptidyl peptidase 2 OS=Homo sapiens OX=9606 GN=DPP7 PE=1 SV=3
						P35232	5	PHB	0.852	0.489	0.6705	Prohibitin OS=Homo sapiens OX=9606 GN=PHB PE=1 SV=1
						P53618	14	COPB1	0.708	0.636	0.672	Coatomer subunit beta OS=Homo sapiens OX=9606 GN=COPB1 PE=1 SV=3
						O43169	2	CYB5B	0.547	0.798	0.6725	Cytochrome b5 type B OS=Homo sapiens OX=9606 GN=CYB5B PE=1 SV=3
						Q9Y2Q5	2	LAMTOR2	0.613	0.737	0.675	Ragulator complex protein LAMTOR2 OS=Homo sapiens OX=9606 GN=LAMTOR2 PE=1 SV=1
						Q92887	4	ABCC2	0.594	0.761	0.6775	ATP-binding cassette sub-family C member 2 OS=Homo sapiens OX=9606 GN=ABCC2 PE=1 SV=3
						Q13443	10	ADAM9	0.493	0.865	0.679	Disintegrin and metalloproteinase domain-containing protein 9 OS=Homo sapiens OX=9606 GN=ADAM9 PE=1 SV=1
						O75379	4	VAMP4	0.648	0.712	0.68	Vesicle-associated membrane protein 4 OS=Homo sapiens OX=9606 GN=VAMP4 PE=1 SV=2
						P62917	4	RPL8	0.845	0.515	0.68	60S ribosomal protein L8 OS=Homo sapiens OX=9606 GN=RPL8 PE=1 SV=2
						Q14108	5	SCARB2	0.888	0.472	0.68	Lysosome membrane protein 2 OS=Homo sapiens OX=9606 GN=SCARB2 PE=1 SV=2
						Q9UEU0	7	VTI1B	0.418	0.943	0.6805	Vesicle transport through interaction with t-SNAREs homolog 1B OS=Homo sapiens OX=9606 GN=VTI1B PE=1 SV=3
						P32969	3	RPL9; RPL9P7; RPL9P8; RPL9P9	0.87	0.502	0.686	60S ribosomal protein L9 OS=Homo sapiens OX=9606 GN=RPL9 PE=1 SV=1
						O00180	2	KCNK1	0.347	1.027	0.687	Potassium channel subfamily K member 1 OS=Homo sapiens OX=9606 GN=KCNK1 PE=1 SV=1
						P37108	2	SRP14	0.83	0.544	0.687	Signal recognition particle 14 kDa protein OS=Homo sapiens OX=9606 GN=SRP14 PE=1 SV=2
						P04843	10	RPN1	0.816	0.562	0.689	Dolichyl-diphosphooligosaccharide--protein glycosyltransferase subunit 1 OS=Homo sapiens OX=9606 GN=RPN1 PE=1 SV=1
						Q07020	5	RPL18	0.836	0.544	0.69	60S ribosomal protein L18 OS=Homo sapiens OX=9606 GN=RPL18 PE=1 SV=2
						P35625	3	TIMP3	0.956	0.426	0.691	Metalloproteinase inhibitor 3 OS=Homo sapiens OX=9606 GN=TIMP3 PE=1 SV=2
						Q13636	5	RAB31	0.754	0.633	0.6935	Ras-related protein Rab-31 OS=Homo sapiens OX=9606 GN=RAB31 PE=1 SV=1
						Q8TCG2	4	PI4K2B	0.399	0.991	0.695	Phosphatidylinositol 4-kinase type 2-beta OS=Homo sapiens OX=9606 GN=PI4K2B PE=1 SV=1
						P18621	4	RPL17	0.93	0.469	0.6995	60S ribosomal protein L17 OS=Homo sapiens OX=9606 GN=RPL17 PE=1 SV=3
						P06576	5	ATP5F1B	0.89	0.517	0.7035	ATP synthase subunit beta, mitochondrial OS=Homo sapiens OX=9606 GN=ATP5F1B PE=1 SV=3
						Q10589	3	BST2	0.595	0.815	0.705	Bone marrow stromal antigen 2 OS=Homo sapiens OX=9606 GN=BST2 PE=1 SV=1
						P05387	8	RPLP2	0.9	0.51	0.705	60S acidic ribosomal protein P2 OS=Homo sapiens OX=9606 GN=RPLP2 PE=1 SV=1
						Q15599	4	SLC9A3R2	0.713	0.698	0.7055	Na(+)/H(+) exchange regulatory cofactor NHE-RF2 OS=Homo sapiens OX=9606 GN=SLC9A3R2 PE=1 SV=2
						Q8N5K1	2	CISD2	0.624	0.792	0.708	CDGSH iron-sulfur domain-containing protein 2 OS=Homo sapiens OX=9606 GN=CISD2 PE=1 SV=1
						Q96L58	2	B3GALT6	0.758	0.664	0.711	Beta-1,3-galactosyltransferase 6 OS=Homo sapiens OX=9606 GN=B3GALT6 PE=1 SV=2
						Q6DD88	9	ATL3	0.535	0.892	0.7135	Atlastin-3 OS=Homo sapiens OX=9606 GN=ATL3 PE=1 SV=1
						P11717	68	IGF2R	0.439	0.99	0.7145	Cation-independent mannose-6-phosphate receptor OS=Homo sapiens OX=9606 GN=IGF2R PE=1 SV=3
						P61923	5	COPZ1	0.648	0.781	0.7145	Coatomer subunit zeta-1 OS=Homo sapiens OX=9606 GN=COPZ1 PE=1 SV=1
						P53007	2	SLC25A1	0.866	0.564	0.715	Tricarboxylate transport protein, mitochondrial OS=Homo sapiens OX=9606 GN=SLC25A1 PE=1 SV=2
						Q9Y666	3	SLC12A7	0.654	0.776	0.715	Solute carrier family 12 member 7 OS=Homo sapiens OX=9606 GN=SLC12A7 PE=1 SV=3
						P21964	2	COMT	0.557	0.874	0.7155	Catechol O-methyltransferase OS=Homo sapiens OX=9606 GN=COMT PE=1 SV=2
						P62424	13	RPL7A	0.886	0.545	0.7155	60S ribosomal protein L7a OS=Homo sapiens OX=9606 GN=RPL7A PE=1 SV=2
						P30050	6	RPL12	0.951	0.48	0.7155	60S ribosomal protein L12 OS=Homo sapiens OX=9606 GN=RPL12 PE=1 SV=1
						P62888	3	RPL30	0.944	0.488	0.716	60S ribosomal protein L30 OS=Homo sapiens OX=9606 GN=RPL30 PE=1 SV=2
						A0FGR8	14	ESYT2	0.558	0.878	0.718	Extended synaptotagmin-2 OS=Homo sapiens OX=9606 GN=ESYT2 PE=1 SV=1
						P62081	4	RPS7	0.885	0.551	0.718	40S ribosomal protein S7 OS=Homo sapiens OX=9606 GN=RPS7 PE=1 SV=1
						Q00839	2	HNRNPU	0.946	0.49	0.718	Heterogeneous nuclear ribonucleoprotein U OS=Homo sapiens OX=9606 GN=HNRNPU PE=1 SV=6
						P18124	8	RPL7	0.942	0.495	0.7185	60S ribosomal protein L7 OS=Homo sapiens OX=9606 GN=RPL7 PE=1 SV=1
						Q8IXU6	2	SLC35F2	0.755	0.684	0.7195	Solute carrier family 35 member F2 OS=Homo sapiens OX=9606 GN=SLC35F2 PE=1 SV=1
						P30530	2	AXL	0.931	0.508	0.7195	Tyrosine-protein kinase receptor UFO OS=Homo sapiens OX=9606 GN=AXL PE=1 SV=4
						P62277	4	RPS13	1	0.441	0.7205	40S ribosomal protein S13 OS=Homo sapiens OX=9606 GN=RPS13 PE=1 SV=2
						P10253	2	GAA	0.834	0.609	0.7215	Lysosomal alpha-glucosidase OS=Homo sapiens OX=9606 GN=GAA PE=1 SV=4
						Q00610	18	CLTC	0.668	0.777	0.7225	Clathrin heavy chain 1 OS=Homo sapiens OX=9606 GN=CLTC PE=1 SV=5
						O43504	2	LAMTOR5	0.633	0.816	0.7245	Ragulator complex protein LAMTOR5 OS=Homo sapiens OX=9606 GN=LAMTOR5 PE=1 SV=1
						P62241	9	RPS8	0.866	0.584	0.725	40S ribosomal protein S8 OS=Homo sapiens OX=9606 GN=RPS8 PE=1 SV=2
						P62854	3	RPS26	0.804	0.646	0.725	40S ribosomal protein S26 OS=Homo sapiens OX=9606 GN=RPS26 PE=1 SV=3
						A2RU67	3	FAM234B	0.51	0.942	0.726	Protein FAM234B OS=Homo sapiens OX=9606 GN=FAM234B PE=1 SV=1
						Q9UBR2	2	CTSZ	0.731	0.722	0.7265	Cathepsin Z OS=Homo sapiens OX=9606 GN=CTSZ PE=1 SV=1
						O75110	6	ATP9A	0.667	0.791	0.729	Probable phospholipid-transporting ATPase IIA OS=Homo sapiens OX=9606 GN=ATP9A PE=1 SV=3
						P00533	23	EGFR	0.78	0.681	0.7305	Epidermal growth factor receptor OS=Homo sapiens OX=9606 GN=EGFR PE=1 SV=2
						P10809	5	HSPD1	1.089	0.376	0.7325	60 kDa heat shock protein, mitochondrial OS=Homo sapiens OX=9606 GN=HSPD1 PE=1 SV=2
						P46778	2	RPL21	0.868	0.599	0.7335	60S ribosomal protein L21 OS=Homo sapiens OX=9606 GN=RPL21 PE=1 SV=2
						Q13444	8	ADAM15	0.456	1.012	0.734	Disintegrin and metalloproteinase domain-containing protein 15 OS=Homo sapiens OX=9606 GN=ADAM15 PE=1 SV=4
						P11142	16	HSPA8	0.905	0.564	0.7345	Heat shock cognate 71 kDa protein OS=Homo sapiens OX=9606 GN=HSPA8 PE=1 SV=1
						P55017	8	SLC12A3	0.424	1.046	0.735	Solute carrier family 12 member 3 OS=Homo sapiens OX=9606 GN=SLC12A3 PE=1 SV=3
						O15155	4	BET1	0.528	0.943	0.7355	BET1 homolog OS=Homo sapiens OX=9606 GN=BET1 PE=1 SV=1
						P54920	4	NAPA	0.6	0.871	0.7355	Alpha-soluble NSF attachment protein OS=Homo sapiens OX=9606 GN=NAPA PE=1 SV=3
						P07602	14	PSAP	0.768	0.703	0.7355	Prosaposin OS=Homo sapiens OX=9606 GN=PSAP PE=1 SV=2
						O60499	4	STX10	0.595	0.877	0.736	Syntaxin-10 OS=Homo sapiens OX=9606 GN=STX10 PE=1 SV=1
						P52272	4	HNRNPM	1.045	0.43	0.7375	Heterogeneous nuclear ribonucleoprotein M OS=Homo sapiens OX=9606 GN=HNRNPM PE=1 SV=3
						Q6RW13	3	AGTRAP	0.679	0.799	0.739	Type-1 angiotensin II receptor-associated protein OS=Homo sapiens OX=9606 GN=AGTRAP PE=1 SV=1
						Q96K37	3	SLC35E1	0.683	0.798	0.7405	Solute carrier family 35 member E1 OS=Homo sapiens OX=9606 GN=SLC35E1 PE=1 SV=2
						O00559	6	EBAG9	0.622	0.86	0.741	Receptor-binding cancer antigen expressed on SiSo cells OS=Homo sapiens OX=9606 GN=EBAG9 PE=1 SV=1
						Q02543	4	RPL18A	0.965	0.517	0.741	60S ribosomal protein L18a OS=Homo sapiens OX=9606 GN=RPL18A PE=1 SV=2
						Q6N075	2	MFSD5	0.854	0.632	0.743	Molybdate-anion transporter OS=Homo sapiens OX=9606 GN=MFSD5 PE=1 SV=2
						Q8IWU2	3	LMTK2	0.633	0.854	0.7435	Serine/threonine-protein kinase LMTK2 OS=Homo sapiens OX=9606 GN=LMTK2 PE=1 SV=2
						Q9Y678	8	COPG1	0.709	0.779	0.744	Coatomer subunit gamma-1 OS=Homo sapiens OX=9606 GN=COPG1 PE=1 SV=1
						Q9UHW9	2	SLC12A6	0.475	1.014	0.7445	Solute carrier family 12 member 6 OS=Homo sapiens OX=9606 GN=SLC12A6 PE=1 SV=2
						P63010	17	AP2B1	0.585	0.905	0.745	AP-2 complex subunit beta OS=Homo sapiens OX=9606 GN=AP2B1 PE=1 SV=1
						Q7Z3C6	11	ATG9A	0.605	0.885	0.745	Autophagy-related protein 9A OS=Homo sapiens OX=9606 GN=ATG9A PE=1 SV=3
						P07339	7	CTSD	0.617	0.873	0.745	Cathepsin D OS=Homo sapiens OX=9606 GN=CTSD PE=1 SV=1
						P51659	3	HSD17B4	0.975	0.517	0.746	Peroxisomal multifunctional enzyme type 2 OS=Homo sapiens OX=9606 GN=HSD17B4 PE=1 SV=3
						P25705	9	ATP5F1A	0.852	0.641	0.7465	ATP synthase subunit alpha, mitochondrial OS=Homo sapiens OX=9606 GN=ATP5F1A PE=1 SV=1
						P62899	4	RPL31	0.981	0.512	0.7465	60S ribosomal protein L31 OS=Homo sapiens OX=9606 GN=RPL31 PE=1 SV=1
						P53621	25	COPA	0.677	0.817	0.747	Coatomer subunit alpha OS=Homo sapiens OX=9606 GN=COPA PE=1 SV=2
						P61353	4	RPL27	0.94	0.554	0.747	60S ribosomal protein L27 OS=Homo sapiens OX=9606 GN=RPL27 PE=1 SV=2
						O00592	8	PODXL	0.754	0.741	0.7475	Podocalyxin OS=Homo sapiens OX=9606 GN=PODXL PE=1 SV=2
						P46776	3	RPL27A	0.984	0.511	0.7475	60S ribosomal protein L27a OS=Homo sapiens OX=9606 GN=RPL27A PE=1 SV=2
						P62829	2	RPL23	0.877	0.621	0.749	60S ribosomal protein L23 OS=Homo sapiens OX=9606 GN=RPL23 PE=1 SV=1
						P04062	2	GBA	0.758	0.742	0.75	Lysosomal acid glucosylceramidase OS=Homo sapiens OX=9606 GN=GBA PE=1 SV=3
						Q8NCH0	6	CHST14	0.836	0.671	0.7535	Carbohydrate sulfotransferase 14 OS=Homo sapiens OX=9606 GN=CHST14 PE=1 SV=2
						Q9NP72	10	RAB18	0.661	0.849	0.755	Ras-related protein Rab-18 OS=Homo sapiens OX=9606 GN=RAB18 PE=1 SV=1
						P98082	5	DAB2	0.543	0.968	0.7555	Disabled homolog 2 OS=Homo sapiens OX=9606 GN=DAB2 PE=1 SV=3
						Q9NUM4	4	TMEM106B	0.607	0.905	0.756	Transmembrane protein 106B OS=Homo sapiens OX=9606 GN=TMEM106B PE=1 SV=2
						P32004	17	L1CAM	0.783	0.729	0.756	Neural cell adhesion molecule L1 OS=Homo sapiens OX=9606 GN=L1CAM PE=1 SV=2
						Q9P035	3	HACD3	0.716	0.804	0.76	Very-long-chain (3R)-3-hydroxyacyl-CoA dehydratase 3 OS=Homo sapiens OX=9606 GN=HACD3 PE=1 SV=2
						Q8NCG7	6	DAGLB	0.685	0.836	0.7605	Diacylglycerol lipase-beta OS=Homo sapiens OX=9606 GN=DAGLB PE=1 SV=2
						Q92626	5	PXDN	1.046	0.476	0.761	Peroxidasin homolog OS=Homo sapiens OX=9606 GN=PXDN PE=1 SV=2
						Q96CS3	5	FAF2	0.756	0.767	0.7615	FAS-associated factor 2 OS=Homo sapiens OX=9606 GN=FAF2 PE=1 SV=2
						P61254	3	RPL26	0.941	0.584	0.7625	60S ribosomal protein L26 OS=Homo sapiens OX=9606 GN=RPL26 PE=1 SV=1
						O95810	3	CAVIN2	0.665	0.867	0.766	Caveolae-associated protein 2 OS=Homo sapiens OX=9606 GN=CAVIN2 PE=1 SV=3
						Q10567	5	AP1B1	0.588	0.946	0.767	AP-1 complex subunit beta-1 OS=Homo sapiens OX=9606 GN=AP1B1 PE=1 SV=2
						Q15043	3	SLC39A14	0.819	0.715	0.767	Metal cation symporter ZIP14 OS=Homo sapiens OX=9606 GN=SLC39A14 PE=1 SV=3
						O75352	2	MPDU1	0.716	0.821	0.7685	Mannose-P-dolichol utilization defect 1 protein OS=Homo sapiens OX=9606 GN=MPDU1 PE=1 SV=2
						P62753	4	RPS6	0.971	0.567	0.769	40S ribosomal protein S6 OS=Homo sapiens OX=9606 GN=RPS6 PE=1 SV=1
						P62906	4	RPL10A	1.043	0.503	0.773	60S ribosomal protein L10a OS=Homo sapiens OX=9606 GN=RPL10A PE=1 SV=2
						P08708	4	RPS17	1.065	0.481	0.773	40S ribosomal protein S17 OS=Homo sapiens OX=9606 GN=RPS17 PE=1 SV=2
						Q12913	13	PTPRJ	0.771	0.776	0.7735	Receptor-type tyrosine-protein phosphatase eta OS=Homo sapiens OX=9606 GN=PTPRJ PE=1 SV=3
						O94973	13	AP2A2	0.575	0.973	0.774	AP-2 complex subunit alpha-2 OS=Homo sapiens OX=9606 GN=AP2A2 PE=1 SV=2
						P63173	2	RPL38	0.992	0.558	0.775	60S ribosomal protein L38 OS=Homo sapiens OX=9606 GN=RPL38 PE=1 SV=2
						O14579	3	COPE	0.626	0.928	0.777	Coatomer subunit epsilon OS=Homo sapiens OX=9606 GN=COPE PE=1 SV=3
						Q13190	5	STX5	0.524	1.032	0.778	Syntaxin-5 OS=Homo sapiens OX=9606 GN=STX5 PE=1 SV=2
						O75165	19	DNAJC13	0.813	0.746	0.7795	DnaJ homolog subfamily C member 13 OS=Homo sapiens OX=9606 GN=DNAJC13 PE=1 SV=5
						A1L0T0	2	ILVBL	0.574	0.988	0.781	2-hydroxyacyl-CoA lyase 2 OS=Homo sapiens OX=9606 GN=ILVBL PE=1 SV=2
						P46782	4	RPS5	1.056	0.506	0.781	40S ribosomal protein S5 OS=Homo sapiens OX=9606 GN=RPS5 PE=1 SV=4
						O75821	3	EIF3G	0.762	0.804	0.783	Eukaryotic translation initiation factor 3 subunit G OS=Homo sapiens OX=9606 GN=EIF3G PE=1 SV=2
						O95782	19	AP2A1	0.638	0.93	0.784	AP-2 complex subunit alpha-1 OS=Homo sapiens OX=9606 GN=AP2A1 PE=1 SV=3
						P11279	5	LAMP1	0.831	0.737	0.784	Lysosome-associated membrane glycoprotein 1 OS=Homo sapiens OX=9606 GN=LAMP1 PE=1 SV=3
						Q9H0U4	4	RAB1B	0.713	0.858	0.7855	Ras-related protein Rab-1B OS=Homo sapiens OX=9606 GN=RAB1B PE=1 SV=1
						Q93050	10	ATP6V0A1	0.829	0.744	0.7865	V-type proton ATPase 116 kDa subunit a1 OS=Homo sapiens OX=9606 GN=ATP6V0A1 PE=1 SV=3
						Q9NUN5	3	LMBRD1	0.761	0.814	0.7875	Lysosomal cobalamin transport escort protein LMBD1 OS=Homo sapiens OX=9606 GN=LMBRD1 PE=1 SV=1
						P48960	8	ADGRE5	0.826	0.749	0.7875	Adhesion G protein-coupled receptor E5 OS=Homo sapiens OX=9606 GN=ADGRE5 PE=1 SV=4
						O15027	20	SEC16A	0.51	1.067	0.7885	Protein transport protein Sec16A OS=Homo sapiens OX=9606 GN=SEC16A PE=1 SV=4
						P51790	4	CLCN3	0.669	0.91	0.7895	H(+)/Cl(-) exchange transporter 3 OS=Homo sapiens OX=9606 GN=CLCN3 PE=1 SV=2
						P61421	6	ATP6V0D1	0.853	0.73	0.7915	V-type proton ATPase subunit d 1 OS=Homo sapiens OX=9606 GN=ATP6V0D1 PE=1 SV=1
						Q92542	4	NCSTN	0.618	0.966	0.792	Nicastrin OS=Homo sapiens OX=9606 GN=NCSTN PE=1 SV=2
						Q9H3R2	4	MUC13	0.386	1.199	0.7925	Mucin-13 OS=Homo sapiens OX=9606 GN=MUC13 PE=1 SV=3
						P35606	15	COPB2	0.761	0.826	0.7935	Coatomer subunit beta' OS=Homo sapiens OX=9606 GN=COPB2 PE=1 SV=2
						Q14677	23	CLINT1	0.47	1.119	0.7945	Clathrin interactor 1 OS=Homo sapiens OX=9606 GN=CLINT1 PE=1 SV=1
						P39023	6	RPL3	1.027	0.562	0.7945	60S ribosomal protein L3 OS=Homo sapiens OX=9606 GN=RPL3 PE=1 SV=2
						Q8NFJ5	3	GPRC5A	0.667	0.923	0.795	Retinoic acid-induced protein 3 OS=Homo sapiens OX=9606 GN=GPRC5A PE=1 SV=2
						O95573	6	ACSL3	0.864	0.727	0.7955	Long-chain-fatty-acid--CoA ligase 3 OS=Homo sapiens OX=9606 GN=ACSL3 PE=1 SV=3
						P62750	4	RPL23A	0.87	0.722	0.796	60S ribosomal protein L23a OS=Homo sapiens OX=9606 GN=RPL23A PE=1 SV=1
						O15440	3	ABCC5	0.568	1.025	0.7965	Multidrug resistance-associated protein 5 OS=Homo sapiens OX=9606 GN=ABCC5 PE=1 SV=2
						Q96CW1	15	AP2M1	0.628	0.969	0.7985	AP-2 complex subunit mu OS=Homo sapiens OX=9606 GN=AP2M1 PE=1 SV=2
						P27708	4	CAD	0.884	0.714	0.799	CAD protein OS=Homo sapiens OX=9606 GN=CAD PE=1 SV=3
						Q9ULQ1	4	TPCN1	0.678	0.92	0.799	Two pore calcium channel protein 1 OS=Homo sapiens OX=9606 GN=TPCN1 PE=1 SV=3
						P51809	6	VAMP7	0.755	0.847	0.801	Vesicle-associated membrane protein 7 OS=Homo sapiens OX=9606 GN=VAMP7 PE=1 SV=3
						P68366	5	TUBA4A	0.86	0.743	0.8015	Tubulin alpha-4A chain OS=Homo sapiens OX=9606 GN=TUBA4A PE=1 SV=1
						Q86Y82	4	STX12	0.611	0.996	0.8035	Syntaxin-12 OS=Homo sapiens OX=9606 GN=STX12 PE=1 SV=1
						P62913	4	RPL11	1.096	0.511	0.8035	60S ribosomal protein L11 OS=Homo sapiens OX=9606 GN=RPL11 PE=1 SV=2
						P51149	11	RAB7A	0.784	0.824	0.804	Ras-related protein Rab-7a OS=Homo sapiens OX=9606 GN=RAB7A PE=1 SV=1
						P62249	5	RPS16	1.046	0.563	0.8045	40S ribosomal protein S16 OS=Homo sapiens OX=9606 GN=RPS16 PE=1 SV=2
						Q99805	6	TM9SF2	0.729	0.881	0.805	Transmembrane 9 superfamily member 2 OS=Homo sapiens OX=9606 GN=TM9SF2 PE=1 SV=1
						Q6IAA8	4	LAMTOR1	0.839	0.772	0.8055	Ragulator complex protein LAMTOR1 OS=Homo sapiens OX=9606 GN=LAMTOR1 PE=1 SV=2
						Q9Y265	3	RUVBL1	1.075	0.536	0.8055	RuvB-like 1 OS=Homo sapiens OX=9606 GN=RUVBL1 PE=1 SV=1
						O15372	3	EIF3H	0.928	0.683	0.8055	Eukaryotic translation initiation factor 3 subunit H OS=Homo sapiens OX=9606 GN=EIF3H PE=1 SV=1
						Q13085	8	ACACA	0.912	0.701	0.8065	Acetyl-CoA carboxylase 1 OS=Homo sapiens OX=9606 GN=ACACA PE=1 SV=2
						Q9UKS6	5	PACSIN3	0.945	0.668	0.8065	Protein kinase C and casein kinase substrate in neurons protein 3 OS=Homo sapiens OX=9606 GN=PACSIN3 PE=1 SV=2
						P05388	10	RPLP0	1.141	0.475	0.808	60S acidic ribosomal protein P0 OS=Homo sapiens OX=9606 GN=RPLP0 PE=1 SV=1
						O43752	5	STX6	0.621	0.996	0.8085	Syntaxin-6 OS=Homo sapiens OX=9606 GN=STX6 PE=1 SV=1
						P62280	6	RPS11	0.95	0.668	0.809	40S ribosomal protein S11 OS=Homo sapiens OX=9606 GN=RPS11 PE=1 SV=3
						O15258	5	RER1	0.629	0.991	0.81	Protein RER1 OS=Homo sapiens OX=9606 GN=RER1 PE=1 SV=1
						P46783	4	RPS10	1.047	0.577	0.812	40S ribosomal protein S10 OS=Homo sapiens OX=9606 GN=RPS10 PE=1 SV=1
						P07099	5	EPHX1	0.782	0.849	0.8155	Epoxide hydrolase 1 OS=Homo sapiens OX=9606 GN=EPHX1 PE=1 SV=1
						P06732	6	CKM	0.737	0.897	0.817	Creatine kinase M-type OS=Homo sapiens OX=9606 GN=CKM PE=1 SV=2
						Q9UQ80	5	PA2G4	1.008	0.627	0.8175	Proliferation-associated protein 2G4 OS=Homo sapiens OX=9606 GN=PA2G4 PE=1 SV=3
						Q12805	4	EFEMP1	0.42	1.217	0.8185	EGF-containing fibulin-like extracellular matrix protein 1 OS=Homo sapiens OX=9606 GN=EFEMP1 PE=1 SV=2
						P35268	3	RPL22	1.041	0.596	0.8185	60S ribosomal protein L22 OS=Homo sapiens OX=9606 GN=RPL22 PE=1 SV=2
						P39019	5	RPS19	0.99	0.648	0.819	40S ribosomal protein S19 OS=Homo sapiens OX=9606 GN=RPS19 PE=1 SV=2
						O43747	8	AP1G1	0.608	1.032	0.82	AP-1 complex subunit gamma-1 OS=Homo sapiens OX=9606 GN=AP1G1 PE=1 SV=5
						Q9Y5M8	3	SRPRB	0.883	0.76	0.8215	Signal recognition particle receptor subunit beta OS=Homo sapiens OX=9606 GN=SRPRB PE=1 SV=3
						Q9Y5Y0	2	FLVCR1	0.664	0.98	0.822	Feline leukemia virus subgroup C receptor-related protein 1 OS=Homo sapiens OX=9606 GN=FLVCR1 PE=1 SV=1
						Q16270	2	IGFBP7	0.624	1.021	0.8225	Insulin-like growth factor-binding protein 7 OS=Homo sapiens OX=9606 GN=IGFBP7 PE=1 SV=1
						P10909	6	CLU	0.704	0.941	0.8225	Clusterin OS=Homo sapiens OX=9606 GN=CLU PE=1 SV=1
						Q6IQ22	2	RAB12	0.624	1.022	0.823	Ras-related protein Rab-12 OS=Homo sapiens OX=9606 GN=RAB12 PE=1 SV=3
						P08865	9	RPSA	1.02	0.628	0.824	40S ribosomal protein SA OS=Homo sapiens OX=9606 GN=RPSA PE=1 SV=4
						Q12770	7	SCAP	0.798	0.851	0.8245	Sterol regulatory element-binding protein cleavage-activating protein OS=Homo sapiens OX=9606 GN=SCAP PE=1 SV=4
						Q15286	4	RAB35	0.888	0.761	0.8245	Ras-related protein Rab-35 OS=Homo sapiens OX=9606 GN=RAB35 PE=1 SV=1
						P53680	3	AP2S1	0.607	1.045	0.826	AP-2 complex subunit sigma OS=Homo sapiens OX=9606 GN=AP2S1 PE=1 SV=2
						P00387	4	CYB5R3	0.709	0.946	0.8275	NADH-cytochrome b5 reductase 3 OS=Homo sapiens OX=9606 GN=CYB5R3 PE=1 SV=3
						P16435	9	POR	0.85	0.805	0.8275	NADPH--cytochrome P450 reductase OS=Homo sapiens OX=9606 GN=POR PE=1 SV=2
						O15126	5	SCAMP1	0.745	0.912	0.8285	Secretory carrier-associated membrane protein 1 OS=Homo sapiens OX=9606 GN=SCAMP1 PE=1 SV=2
						Q9Y5Z9	2	UBIAD1	1.039	0.62	0.8295	UbiA prenyltransferase domain-containing protein 1 OS=Homo sapiens OX=9606 GN=UBIAD1 PE=1 SV=1
						P62701	10	RPS4X	1.077	0.582	0.8295	40S ribosomal protein S4, X isoform OS=Homo sapiens OX=9606 GN=RPS4X PE=1 SV=2
						Q9BWQ6	3	YIPF2	0.412	1.248	0.83	Protein YIPF2 OS=Homo sapiens OX=9606 GN=YIPF2 PE=1 SV=1
						P05187	10	ALPP	0.846	0.814	0.83	Alkaline phosphatase, placental type OS=Homo sapiens OX=9606 GN=ALPP PE=1 SV=2
						Q07954	50	LRP1	0.91	0.75	0.83	Prolow-density lipoprotein receptor-related protein 1 OS=Homo sapiens OX=9606 GN=LRP1 PE=1 SV=2
						P24390	2	KDELR1	1.189	0.471	0.83	ER lumen protein-retaining receptor 1 OS=Homo sapiens OX=9606 GN=KDELR1 PE=1 SV=1
						Q14152	12	EIF3A	0.875	0.793	0.834	Eukaryotic translation initiation factor 3 subunit A OS=Homo sapiens OX=9606 GN=EIF3A PE=1 SV=1
						P61020	3	RAB5B	0.745	0.925	0.835	Ras-related protein Rab-5B OS=Homo sapiens OX=9606 GN=RAB5B PE=1 SV=1
						O00231	3	PSMD11	1.012	0.658	0.835	26S proteasome non-ATPase regulatory subunit 11 OS=Homo sapiens OX=9606 GN=PSMD11 PE=1 SV=3
						O14828	9	SCAMP3	0.721	0.952	0.8365	Secretory carrier-associated membrane protein 3 OS=Homo sapiens OX=9606 GN=SCAMP3 PE=1 SV=3
						P62333	2	PSMC6	0.895	0.778	0.8365	26S proteasome regulatory subunit 10B OS=Homo sapiens OX=9606 GN=PSMC6 PE=1 SV=1
						Q14126	14	DSG2	0.712	0.963	0.8375	Desmoglein-2 OS=Homo sapiens OX=9606 GN=DSG2 PE=1 SV=2
						P55884	7	EIF3B	0.906	0.771	0.8385	Eukaryotic translation initiation factor 3 subunit B OS=Homo sapiens OX=9606 GN=EIF3B PE=1 SV=3
						P0CG08	3	GPR89B	0.718	0.961	0.8395	Golgi pH regulator B OS=Homo sapiens OX=9606 GN=GPR89B PE=1 SV=1
						P15586	3	GNS	0.837	0.842	0.8395	N-acetylglucosamine-6-sulfatase OS=Homo sapiens OX=9606 GN=GNS PE=1 SV=3
						Q30201	3	HFE	0.771	0.91	0.8405	Hereditary hemochromatosis protein OS=Homo sapiens OX=9606 GN=HFE PE=1 SV=1
						O15400	6	STX7	0.727	0.955	0.841	Syntaxin-7 OS=Homo sapiens OX=9606 GN=STX7 PE=1 SV=4
						P62851	4	RPS25	1.07	0.612	0.841	40S ribosomal protein S25 OS=Homo sapiens OX=9606 GN=RPS25 PE=1 SV=1
						P55735	5	SEC13	0.593	1.091	0.842	Protein SEC13 homolog OS=Homo sapiens OX=9606 GN=SEC13 PE=1 SV=3
						Q7L2H7	6	EIF3M	0.918	0.766	0.842	Eukaryotic translation initiation factor 3 subunit M OS=Homo sapiens OX=9606 GN=EIF3M PE=1 SV=1
						Q9Y262	9	EIF3L	1.029	0.657	0.843	Eukaryotic translation initiation factor 3 subunit L OS=Homo sapiens OX=9606 GN=EIF3L PE=1 SV=1
						P02786	31	TFRC	0.549	1.138	0.8435	Transferrin receptor protein 1 OS=Homo sapiens OX=9606 GN=TFRC PE=1 SV=2
						P16615	9	ATP2A2	0.954	0.733	0.8435	Sarcoplasmic/endoplasmic reticulum calcium ATPase 2 OS=Homo sapiens OX=9606 GN=ATP2A2 PE=1 SV=1
						P61225	2	RAP2B	0.878	0.81	0.844	Ras-related protein Rap-2b OS=Homo sapiens OX=9606 GN=RAP2B PE=1 SV=1
						O75976	12	CPD	0.517	1.174	0.8455	Carboxypeptidase D OS=Homo sapiens OX=9606 GN=CPD PE=1 SV=2
						P83731	3	RPL24	1.117	0.574	0.8455	60S ribosomal protein L24 OS=Homo sapiens OX=9606 GN=RPL24 PE=1 SV=1
						P61106	11	RAB14	0.758	0.933	0.8455	Ras-related protein Rab-14 OS=Homo sapiens OX=9606 GN=RAB14 PE=1 SV=4
						O75787	7	ATP6AP2	0.725	0.968	0.8465	Renin receptor OS=Homo sapiens OX=9606 GN=ATP6AP2 PE=1 SV=2
						Q14697	6	GANAB	0.947	0.749	0.848	Neutral alpha-glucosidase AB OS=Homo sapiens OX=9606 GN=GANAB PE=1 SV=3
						P60866	2	RPS20	1.126	0.572	0.849	40S ribosomal protein S20 OS=Homo sapiens OX=9606 GN=RPS20 PE=1 SV=1
						Q9NPF0	3	CD320	0.547	1.152	0.8495	CD320 antigen OS=Homo sapiens OX=9606 GN=CD320 PE=1 SV=1
						P23396	10	RPS3	1.099	0.6	0.8495	40S ribosomal protein S3 OS=Homo sapiens OX=9606 GN=RPS3 PE=1 SV=2
						P50993	2	ATP1A2	0.66	1.04	0.85	Sodium/potassium-transporting ATPase subunit alpha-2 OS=Homo sapiens OX=9606 GN=ATP1A2 PE=1 SV=1
						Q8IW92	8	GLB1L2	1.197	0.51	0.8535	Beta-galactosidase-1-like protein 2 OS=Homo sapiens OX=9606 GN=GLB1L2 PE=1 SV=1
						Q9UBQ5	3	EIF3K	0.946	0.762	0.854	Eukaryotic translation initiation factor 3 subunit K OS=Homo sapiens OX=9606 GN=EIF3K PE=1 SV=1
						O15127	5	SCAMP2	0.683	1.03	0.8565	Secretory carrier-associated membrane protein 2 OS=Homo sapiens OX=9606 GN=SCAMP2 PE=1 SV=2
						P50402	8	EMD	0.774	0.94	0.857	Emerin OS=Homo sapiens OX=9606 GN=EMD PE=1 SV=1
						Q96EC8	2	YIPF6	0.672	1.043	0.8575	Protein YIPF6 OS=Homo sapiens OX=9606 GN=YIPF6 PE=1 SV=2
						O94766	4	B3GAT3	0.899	0.817	0.858	Galactosylgalactosylxylosylprotein 3-beta-glucuronosyltransferase 3 OS=Homo sapiens OX=9606 GN=B3GAT3 PE=1 SV=2
						Q5HYI8	5	RABL3	0.735	0.983	0.859	Rab-like protein 3 OS=Homo sapiens OX=9606 GN=RABL3 PE=1 SV=1
						P62269	6	RPS18	1.109	0.612	0.8605	40S ribosomal protein S18 OS=Homo sapiens OX=9606 GN=RPS18 PE=1 SV=3
						Q15738	4	NSDHL	0.816	0.906	0.861	Sterol-4-alpha-carboxylate 3-dehydrogenase, decarboxylating OS=Homo sapiens OX=9606 GN=NSDHL PE=1 SV=2
						Q5T3F8	2	TMEM63B	0.942	0.78	0.861	CSC1-like protein 2 OS=Homo sapiens OX=9606 GN=TMEM63B PE=1 SV=1
						Q10471	18	GALNT2	0.973	0.75	0.8615	Polypeptide N-acetylgalactosaminyltransferase 2 OS=Homo sapiens OX=9606 GN=GALNT2 PE=1 SV=1
						Q969E2	2	SCAMP4	0.811	0.914	0.8625	Secretory carrier-associated membrane protein 4 OS=Homo sapiens OX=9606 GN=SCAMP4 PE=1 SV=1
						Q13510	2	ASAH1	0.901	0.824	0.8625	Acid ceramidase OS=Homo sapiens OX=9606 GN=ASAH1 PE=1 SV=5
						P04844	5	RPN2	0.879	0.847	0.863	Dolichyl-diphosphooligosaccharide--protein glycosyltransferase subunit 2 OS=Homo sapiens OX=9606 GN=RPN2 PE=1 SV=3
						Q8NDZ4	4	DIPK2A	0.931	0.797	0.864	Divergent protein kinase domain 2A OS=Homo sapiens OX=9606 GN=DIPK2A PE=1 SV=1
						P08581	5	MET	0.879	0.85	0.8645	Hepatocyte growth factor receptor OS=Homo sapiens OX=9606 GN=MET PE=1 SV=4
						P08670	6	VIM	1.493	0.237	0.865	Vimentin OS=Homo sapiens OX=9606 GN=VIM PE=1 SV=4
						P06756	20	ITGAV	1.01	0.721	0.8655	Integrin alpha-V OS=Homo sapiens OX=9606 GN=ITGAV PE=1 SV=2
						Q8WVM8	9	SCFD1	0.619	1.112	0.8655	Sec1 family domain-containing protein 1 OS=Homo sapiens OX=9606 GN=SCFD1 PE=1 SV=4
						Q16778	4	H2BC21	1.427	0.304	0.8655	Histone H2B type 2-E OS=Homo sapiens OX=9606 GN=H2BC21 PE=1 SV=3
						P63244	11	RACK1	1.079	0.655	0.867	Receptor of activated protein C kinase 1 OS=Homo sapiens OX=9606 GN=RACK1 PE=1 SV=3
						P50990	3	CCT8	0.917	0.818	0.8675	T-complex protein 1 subunit theta OS=Homo sapiens OX=9606 GN=CCT8 PE=1 SV=4
						Q969X5	9	ERGIC1	0.909	0.827	0.868	Endoplasmic reticulum-Golgi intermediate compartment protein 1 OS=Homo sapiens OX=9606 GN=ERGIC1 PE=1 SV=1
						O60762	2	DPM1	0.877	0.86	0.8685	Dolichol-phosphate mannosyltransferase subunit 1 OS=Homo sapiens OX=9606 GN=DPM1 PE=1 SV=1
						O15371	6	EIF3D	0.891	0.846	0.8685	Eukaryotic translation initiation factor 3 subunit D OS=Homo sapiens OX=9606 GN=EIF3D PE=1 SV=1
						Q6YHK3	18	CD109	1.024	0.715	0.8695	CD109 antigen OS=Homo sapiens OX=9606 GN=CD109 PE=1 SV=2
						P27797	11	CALR	0.913	0.827	0.87	Calreticulin OS=Homo sapiens OX=9606 GN=CALR PE=1 SV=1
						P32970	2	CD70	0.669	1.073	0.871	CD70 antigen OS=Homo sapiens OX=9606 GN=CD70 PE=1 SV=2
						O00400	3	SLC33A1	0.839	0.904	0.8715	Acetyl-coenzyme A transporter 1 OS=Homo sapiens OX=9606 GN=SLC33A1 PE=1 SV=1
						Q6EMK4	4	VASN	0.897	0.846	0.8715	Vasorin OS=Homo sapiens OX=9606 GN=VASN PE=1 SV=1
						Q9BZG1	4	RAB34	0.784	0.962	0.873	Ras-related protein Rab-34 OS=Homo sapiens OX=9606 GN=RAB34 PE=1 SV=1
						Q8NI22	2	MCFD2	0.797	0.949	0.873	Multiple coagulation factor deficiency protein 2 OS=Homo sapiens OX=9606 GN=MCFD2 PE=1 SV=1
						Q15758	8	SLC1A5	1.081	0.665	0.873	Neutral amino acid transporter B(0) OS=Homo sapiens OX=9606 GN=SLC1A5 PE=1 SV=2
						Q7Z7N9	2	TMEM179B	0.612	1.135	0.8735	Transmembrane protein 179B OS=Homo sapiens OX=9606 GN=TMEM179B PE=1 SV=1
						P60033	2	CD81	0.552	1.195	0.8735	CD81 antigen OS=Homo sapiens OX=9606 GN=CD81 PE=1 SV=1
						Q9NV96	4	TMEM30A	0.737	1.011	0.874	Cell cycle control protein 50A OS=Homo sapiens OX=9606 GN=TMEM30A PE=1 SV=1
						P51148	2	RAB5C	0.788	0.961	0.8745	Ras-related protein Rab-5C OS=Homo sapiens OX=9606 GN=RAB5C PE=1 SV=2
						P50454	7	SERPINH1	0.825	0.925	0.875	Serpin H1 OS=Homo sapiens OX=9606 GN=SERPINH1 PE=1 SV=2
						Q9H1B5	3	XYLT2	0.875	0.88	0.8775	Xylosyltransferase 2 OS=Homo sapiens OX=9606 GN=XYLT2 PE=1 SV=2
						P28799	7	GRN	0.813	0.943	0.878	Progranulin OS=Homo sapiens OX=9606 GN=GRN PE=1 SV=2
						Q86YS6	2	RAB43	0.678	1.08	0.879	Ras-related protein Rab-43 OS=Homo sapiens OX=9606 GN=RAB43 PE=1 SV=1
						Q9H0V9	6	LMAN2L	0.791	0.968	0.8795	VIP36-like protein OS=Homo sapiens OX=9606 GN=LMAN2L PE=1 SV=1
						Q13795	4	ARFRP1	0.958	0.801	0.8795	ADP-ribosylation factor-related protein 1 OS=Homo sapiens OX=9606 GN=ARFRP1 PE=1 SV=1
						Q9NYM9	2	BET1L	0.71	1.052	0.881	BET1-like protein OS=Homo sapiens OX=9606 GN=BET1L PE=1 SV=1
						P49768	4	PSEN1	0.875	0.887	0.881	Presenilin-1 OS=Homo sapiens OX=9606 GN=PSEN1 PE=1 SV=1
						P62244	3	RPS15A	1.198	0.567	0.8825	40S ribosomal protein S15a OS=Homo sapiens OX=9606 GN=RPS15A PE=1 SV=2
						Q8NHP8	2	PLBD2	0.908	0.857	0.8825	Putative phospholipase B-like 2 OS=Homo sapiens OX=9606 GN=PLBD2 PE=1 SV=2
						P00325	2	ADH1B	0.771	0.997	0.884	All-trans-retinol dehydrogenase [NAD(+)] ADH1B OS=Homo sapiens OX=9606 GN=ADH1B PE=1 SV=2
						Q9H813	3	PACC1	0.664	1.106	0.885	Proton-activated chloride channel OS=Homo sapiens OX=9606 GN=PACC1 PE=1 SV=1
						P49327	5	FASN	1.052	0.72	0.886	Fatty acid synthase OS=Homo sapiens OX=9606 GN=FASN PE=1 SV=3
						P11166	4	SLC2A1	1.133	0.639	0.886	Solute carrier family 2, facilitated glucose transporter member 1 OS=Homo sapiens OX=9606 GN=SLC2A1 PE=1 SV=2
						P04083	8	ANXA1	1.27	0.505	0.8875	Annexin A1 OS=Homo sapiens OX=9606 GN=ANXA1 PE=1 SV=2
						Q8NEW0	4	SLC30A7	0.663	1.112	0.8875	Zinc transporter 7 OS=Homo sapiens OX=9606 GN=SLC30A7 PE=2 SV=1
						Q587I9	2	SFT2D3	0.956	0.82	0.888	Vesicle transport protein SFT2C OS=Homo sapiens OX=9606 GN=SFT2D3 PE=2 SV=1
						P54709	3	ATP1B3	0.892	0.884	0.888	Sodium/potassium-transporting ATPase subunit beta-3 OS=Homo sapiens OX=9606 GN=ATP1B3 PE=1 SV=1
						Q9BV40	2	VAMP8	0.784	0.993	0.8885	Vesicle-associated membrane protein 8 OS=Homo sapiens OX=9606 GN=VAMP8 PE=1 SV=1
						P41273	3	TNFSF9	0.436	1.343	0.8895	Tumor necrosis factor ligand superfamily member 9 OS=Homo sapiens OX=9606 GN=TNFSF9 PE=1 SV=1
						P18084	6	ITGB5	0.79	0.99	0.89	Integrin beta-5 OS=Homo sapiens OX=9606 GN=ITGB5 PE=1 SV=1
						P16278	4	GLB1	0.815	0.967	0.891	Beta-galactosidase OS=Homo sapiens OX=9606 GN=GLB1 PE=1 SV=2
						Q9Y6Y8	9	SEC23IP	0.634	1.149	0.8915	SEC23-interacting protein OS=Homo sapiens OX=9606 GN=SEC23IP PE=1 SV=1
						P25398	6	RPS12	1.152	0.631	0.8915	40S ribosomal protein S12 OS=Homo sapiens OX=9606 GN=RPS12 PE=1 SV=3
						P31943	3	HNRNPH1	0.857	0.928	0.8925	Heterogeneous nuclear ribonucleoprotein H OS=Homo sapiens OX=9606 GN=HNRNPH1 PE=1 SV=4
						Q8IYS2	4	KIAA2013	1.233	0.559	0.896	Uncharacterized protein KIAA2013 OS=Homo sapiens OX=9606 GN=KIAA2013 PE=1 SV=1
						O60749	2	SNX2	0.581	1.212	0.8965	Sorting nexin-2 OS=Homo sapiens OX=9606 GN=SNX2 PE=1 SV=2
						Q5W111	2	SPRYD7	0.723	1.072	0.8975	SPRY domain-containing protein 7 OS=Homo sapiens OX=9606 GN=SPRYD7 PE=1 SV=2
						O15173	2	PGRMC2	0.818	0.977	0.8975	Membrane-associated progesterone receptor component 2 OS=Homo sapiens OX=9606 GN=PGRMC2 PE=1 SV=1
						O00303	2	EIF3F	1.091	0.704	0.8975	Eukaryotic translation initiation factor 3 subunit F OS=Homo sapiens OX=9606 GN=EIF3F PE=1 SV=1
						P27824	9	CANX	0.889	0.908	0.8985	Calnexin OS=Homo sapiens OX=9606 GN=CANX PE=1 SV=2
						O95249	5	GOSR1	0.795	1.003	0.899	Golgi SNAP receptor complex member 1 OS=Homo sapiens OX=9606 GN=GOSR1 PE=1 SV=1
						Q9Y639	3	NPTN	0.986	0.814	0.9	Neuroplastin OS=Homo sapiens OX=9606 GN=NPTN PE=1 SV=2
						P49757	2	NUMB	0.442	1.359	0.9005	Protein numb homolog OS=Homo sapiens OX=9606 GN=NUMB PE=1 SV=2
						P11234	2	RALB	0.938	0.865	0.9015	Ras-related protein Ral-B OS=Homo sapiens OX=9606 GN=RALB PE=1 SV=1
						Q8TBA6	5	GOLGA5	0.801	1.006	0.9035	Golgin subfamily A member 5 OS=Homo sapiens OX=9606 GN=GOLGA5 PE=1 SV=3
						P20339	2	RAB5A	0.871	0.936	0.9035	Ras-related protein Rab-5A OS=Homo sapiens OX=9606 GN=RAB5A PE=1 SV=2
						A5PLL7	2	PEDS1	0.755	1.053	0.904	Plasmanylethanolamine desaturase OS=Homo sapiens OX=9606 GN=PEDS1 PE=1 SV=3
						Q9Y282	10	ERGIC3	0.83	0.979	0.9045	Endoplasmic reticulum-Golgi intermediate compartment protein 3 OS=Homo sapiens OX=9606 GN=ERGIC3 PE=1 SV=1
						Q8IXI2	2	RHOT1	0.897	0.913	0.905	Mitochondrial Rho GTPase 1 OS=Homo sapiens OX=9606 GN=RHOT1 PE=1 SV=2
						O96008	2	TOMM40	0.888	0.925	0.9065	Mitochondrial import receptor subunit TOM40 homolog OS=Homo sapiens OX=9606 GN=TOMM40 PE=1 SV=1
						P46781	6	RPS9	1.139	0.676	0.9075	40S ribosomal protein S9 OS=Homo sapiens OX=9606 GN=RPS9 PE=1 SV=3
						P60842	4	EIF4A1	1.261	0.556	0.9085	Eukaryotic initiation factor 4A-I OS=Homo sapiens OX=9606 GN=EIF4A1 PE=1 SV=1
						O00299	7	CLIC1	1	0.818	0.909	Chloride intracellular channel protein 1 OS=Homo sapiens OX=9606 GN=CLIC1 PE=1 SV=4
						Q53EL6	4	PDCD4	1.194	0.624	0.909	Programmed cell death protein 4 OS=Homo sapiens OX=9606 GN=PDCD4 PE=1 SV=2
						Q99460	3	PSMD1	1.051	0.769	0.91	26S proteasome non-ATPase regulatory subunit 1 OS=Homo sapiens OX=9606 GN=PSMD1 PE=1 SV=2
						Q86YS7	2	C2CD5	1.124	0.696	0.91	C2 domain-containing protein 5 OS=Homo sapiens OX=9606 GN=C2CD5 PE=1 SV=1
						Q15392	2	DHCR24	0.899	0.924	0.9115	Delta(24)-sterol reductase OS=Homo sapiens OX=9606 GN=DHCR24 PE=1 SV=2
						P07437	3	TUBB	1.043	0.78	0.9115	Tubulin beta chain OS=Homo sapiens OX=9606 GN=TUBB PE=1 SV=2
						Q8NB49	10	ATP11C	1.01	0.815	0.9125	Phospholipid-transporting ATPase IG OS=Homo sapiens OX=9606 GN=ATP11C PE=1 SV=3
						P51648	4	ALDH3A2	0.932	0.893	0.9125	Aldehyde dehydrogenase family 3 member A2 OS=Homo sapiens OX=9606 GN=ALDH3A2 PE=1 SV=1
						Q6UX98	2	ZDHHC24	0.6	1.226	0.913	Probable palmitoyltransferase ZDHHC24 OS=Homo sapiens OX=9606 GN=ZDHHC24 PE=1 SV=1
						P11233	2	RALA	0.911	0.915	0.913	Ras-related protein Ral-A OS=Homo sapiens OX=9606 GN=RALA PE=1 SV=1
						P26641	4	EEF1G	1.061	0.767	0.914	Elongation factor 1-gamma OS=Homo sapiens OX=9606 GN=EEF1G PE=1 SV=3
						P62330	2	ARF6	1.046	0.782	0.914	ADP-ribosylation factor 6 OS=Homo sapiens OX=9606 GN=ARF6 PE=1 SV=2
						P15291	5	B4GALT1	0.759	1.07	0.9145	Beta-1,4-galactosyltransferase 1 OS=Homo sapiens OX=9606 GN=B4GALT1 PE=1 SV=5
						Q8IZA0	4	KIAA0319L	0.661	1.171	0.916	Dyslexia-associated protein KIAA0319-like protein OS=Homo sapiens OX=9606 GN=KIAA0319L PE=1 SV=2
						Q9UJS0	4	SLC25A13	1.036	0.796	0.916	Calcium-binding mitochondrial carrier protein Aralar2 OS=Homo sapiens OX=9606 GN=SLC25A13 PE=1 SV=2
						P13639	12	EEF2	0.94	0.893	0.9165	Elongation factor 2 OS=Homo sapiens OX=9606 GN=EEF2 PE=1 SV=4
						O15427	4	SLC16A3	1.101	0.735	0.918	Monocarboxylate transporter 4 OS=Homo sapiens OX=9606 GN=SLC16A3 PE=1 SV=1
						P61247	7	RPS3A	1.136	0.702	0.919	40S ribosomal protein S3a OS=Homo sapiens OX=9606 GN=RPS3A PE=1 SV=2
						O14672	4	ADAM10	0.991	0.847	0.919	Disintegrin and metalloproteinase domain-containing protein 10 OS=Homo sapiens OX=9606 GN=ADAM10 PE=1 SV=1
						P43121	10	MCAM	1.107	0.731	0.919	Cell surface glycoprotein MUC18 OS=Homo sapiens OX=9606 GN=MCAM PE=1 SV=2
						O14745	3	SLC9A3R1	1.11	0.728	0.919	Na(+)/H(+) exchange regulatory cofactor NHE-RF1 OS=Homo sapiens OX=9606 GN=SLC9A3R1 PE=1 SV=4
						P10620	2	MGST1	0.953	0.886	0.9195	Microsomal glutathione S-transferase 1 OS=Homo sapiens OX=9606 GN=MGST1 PE=1 SV=1
						Q03167	3	TGFBR3	0.99	0.855	0.9225	Transforming growth factor beta receptor type 3 OS=Homo sapiens OX=9606 GN=TGFBR3 PE=1 SV=3
						Q9BTV4	5	TMEM43	0.957	0.889	0.923	Transmembrane protein 43 OS=Homo sapiens OX=9606 GN=TMEM43 PE=1 SV=1
						P10619	3	CTSA	0.689	1.159	0.924	Lysosomal protective protein OS=Homo sapiens OX=9606 GN=CTSA PE=1 SV=2
						P14314	3	PRKCSH	1.007	0.842	0.9245	Glucosidase 2 subunit beta OS=Homo sapiens OX=9606 GN=PRKCSH PE=1 SV=2
						P84098	3	RPL19	0.879	0.971	0.925	60S ribosomal protein L19 OS=Homo sapiens OX=9606 GN=RPL19 PE=1 SV=1
						O00264	4	PGRMC1	0.906	0.944	0.925	Membrane-associated progesterone receptor component 1 OS=Homo sapiens OX=9606 GN=PGRMC1 PE=1 SV=3
						O75396	7	SEC22B	0.8	1.051	0.9255	Vesicle-trafficking protein SEC22b OS=Homo sapiens OX=9606 GN=SEC22B PE=1 SV=4
						Q8IUH4	6	ZDHHC13	0.948	0.904	0.926	Palmitoyltransferase ZDHHC13 OS=Homo sapiens OX=9606 GN=ZDHHC13 PE=1 SV=3
						Q9H4A6	4	GOLPH3	1.036	0.816	0.926	Golgi phosphoprotein 3 OS=Homo sapiens OX=9606 GN=GOLPH3 PE=1 SV=1
						O14975	6	SLC27A2	0.778	1.076	0.927	Very long-chain acyl-CoA synthetase OS=Homo sapiens OX=9606 GN=SLC27A2 PE=1 SV=2
						P68104	4	EEF1A1	0.956	0.898	0.927	Elongation factor 1-alpha 1 OS=Homo sapiens OX=9606 GN=EEF1A1 PE=1 SV=1
						Q9Y5X1	7	SNX9	0.659	1.198	0.9285	Sorting nexin-9 OS=Homo sapiens OX=9606 GN=SNX9 PE=1 SV=1
						Q5JWF2	9	GNAS	1.107	0.751	0.929	Guanine nucleotide-binding protein G(s) subunit alpha isoforms XLas OS=Homo sapiens OX=9606 GN=GNAS PE=1 SV=2
						P62263	3	RPS14	1.136	0.725	0.9305	40S ribosomal protein S14 OS=Homo sapiens OX=9606 GN=RPS14 PE=1 SV=3
						Q13243	2	SRSF5	1.159	0.702	0.9305	Serine/arginine-rich splicing factor 5 OS=Homo sapiens OX=9606 GN=SRSF5 PE=1 SV=1
						Q8TAA9	5	VANGL1	1.114	0.748	0.931	Vang-like protein 1 OS=Homo sapiens OX=9606 GN=VANGL1 PE=1 SV=1
						P05362	8	ICAM1	1.043	0.823	0.933	Intercellular adhesion molecule 1 OS=Homo sapiens OX=9606 GN=ICAM1 PE=1 SV=2
						Q8WUY1	3	THEM6	0.783	1.086	0.9345	Protein THEM6 OS=Homo sapiens OX=9606 GN=THEM6 PE=1 SV=2
						Q16563	5	SYPL1	0.922	0.949	0.9355	Synaptophysin-like protein 1 OS=Homo sapiens OX=9606 GN=SYPL1 PE=1 SV=1
						O43795	5	MYO1B	0.881	0.991	0.936	Unconventional myosin-Ib OS=Homo sapiens OX=9606 GN=MYO1B PE=1 SV=3
						O43760	3	SYNGR2	0.832	1.041	0.9365	Synaptogyrin-2 OS=Homo sapiens OX=9606 GN=SYNGR2 PE=1 SV=1
						Q86X52	6	CHSY1	0.91	0.964	0.937	Chondroitin sulfate synthase 1 OS=Homo sapiens OX=9606 GN=CHSY1 PE=1 SV=3
						O14966	2	RAB29	0.883	0.992	0.9375	Ras-related protein Rab-7L1 OS=Homo sapiens OX=9606 GN=RAB29 PE=1 SV=1
						Q9P2E5	7	CHPF2	1.009	0.867	0.938	Chondroitin sulfate glucuronyltransferase OS=Homo sapiens OX=9606 GN=CHPF2 PE=2 SV=2
						Q07955	6	SRSF1	1.347	0.529	0.938	Serine/arginine-rich splicing factor 1 OS=Homo sapiens OX=9606 GN=SRSF1 PE=1 SV=2
						Q8IWB7	6	WDFY1	0.457	1.42	0.9385	WD repeat and FYVE domain-containing protein 1 OS=Homo sapiens OX=9606 GN=WDFY1 PE=1 SV=1
						Q9H3Z4	6	DNAJC5	0.883	0.998	0.9405	DnaJ homolog subfamily C member 5 OS=Homo sapiens OX=9606 GN=DNAJC5 PE=1 SV=1
						P08754	5	GNAI3	0.999	0.886	0.9425	Guanine nucleotide-binding protein G(i) subunit alpha-3 OS=Homo sapiens OX=9606 GN=GNAI3 PE=1 SV=3
						Q13162	2	PRDX4	0.926	0.96	0.943	Peroxiredoxin-4 OS=Homo sapiens OX=9606 GN=PRDX4 PE=1 SV=1
						P60228	10	EIF3E	1.042	0.844	0.943	Eukaryotic translation initiation factor 3 subunit E OS=Homo sapiens OX=9606 GN=EIF3E PE=1 SV=1
						P41091	4	EIF2S3	0.857	1.03	0.9435	Eukaryotic translation initiation factor 2 subunit 3 OS=Homo sapiens OX=9606 GN=EIF2S3 PE=1 SV=3
						Q4KMQ2	5	ANO6	1.014	0.876	0.945	Anoctamin-6 OS=Homo sapiens OX=9606 GN=ANO6 PE=1 SV=2
						Q10472	8	GALNT1	1.056	0.834	0.945	Polypeptide N-acetylgalactosaminyltransferase 1 OS=Homo sapiens OX=9606 GN=GALNT1 PE=1 SV=1
						P02787	2	TF	0.727	1.164	0.9455	Serotransferrin OS=Homo sapiens OX=9606 GN=TF PE=1 SV=3
						Q14165	4	MLEC	1.063	0.829	0.946	Malectin OS=Homo sapiens OX=9606 GN=MLEC PE=1 SV=1
						P54289	13	CACNA2D1	1.034	0.863	0.9485	Voltage-dependent calcium channel subunit alpha-2/delta-1 OS=Homo sapiens OX=9606 GN=CACNA2D1 PE=1 SV=3
						Q15907	12	RAB11B	0.791	1.112	0.9515	Ras-related protein Rab-11B OS=Homo sapiens OX=9606 GN=RAB11B PE=1 SV=4
						O00469	4	PLOD2	0.946	0.957	0.9515	Procollagen-lysine,2-oxoglutarate 5-dioxygenase 2 OS=Homo sapiens OX=9606 GN=PLOD2 PE=1 SV=2
						Q9NZ01	4	TECR	0.956	0.947	0.9515	Very-long-chain enoyl-CoA reductase OS=Homo sapiens OX=9606 GN=TECR PE=1 SV=1
						Q96RQ1	6	ERGIC2	0.954	0.952	0.953	Endoplasmic reticulum-Golgi intermediate compartment protein 2 OS=Homo sapiens OX=9606 GN=ERGIC2 PE=1 SV=2
						Q9NVH1	2	DNAJC11	1.153	0.753	0.953	DnaJ homolog subfamily C member 11 OS=Homo sapiens OX=9606 GN=DNAJC11 PE=1 SV=2
						O14494	2	PLPP1	0.717	1.19	0.9535	Phospholipid phosphatase 1 OS=Homo sapiens OX=9606 GN=PLPP1 PE=1 SV=1
						P31327	10	CPS1	1.109	0.803	0.956	Carbamoyl-phosphate synthase [ammonia], mitochondrial OS=Homo sapiens OX=9606 GN=CPS1 PE=1 SV=2
						Q8NE01	4	CNNM3	1.025	0.891	0.958	Metal transporter CNNM3 OS=Homo sapiens OX=9606 GN=CNNM3 PE=1 SV=1
						P43007	4	SLC1A4	1.113	0.805	0.959	Neutral amino acid transporter A OS=Homo sapiens OX=9606 GN=SLC1A4 PE=1 SV=1
						P11940	9	PABPC1	1.32	0.598	0.959	Polyadenylate-binding protein 1 OS=Homo sapiens OX=9606 GN=PABPC1 PE=1 SV=2
						Q7Z2K6	5	ERMP1	1.028	0.892	0.96	Endoplasmic reticulum metallopeptidase 1 OS=Homo sapiens OX=9606 GN=ERMP1 PE=1 SV=2
						Q5T9L3	3	WLS	1.045	0.876	0.9605	Protein wntless homolog OS=Homo sapiens OX=9606 GN=WLS PE=1 SV=2
						Q9BSR8	2	YIPF4	0.964	0.963	0.9635	Protein YIPF4 OS=Homo sapiens OX=9606 GN=YIPF4 PE=1 SV=1
						Q68D91	4	MBLAC2	0.992	0.935	0.9635	Metallo-beta-lactamase domain-containing protein 2 OS=Homo sapiens OX=9606 GN=MBLAC2 PE=1 SV=3
						Q8NBJ4	3	GOLM1	1.419	0.509	0.964	Golgi membrane protein 1 OS=Homo sapiens OX=9606 GN=GOLM1 PE=1 SV=1
						Q9UKM7	5	MAN1B1	0.928	1.001	0.9645	Endoplasmic reticulum mannosyl-oligosaccharide 1,2-alpha-mannosidase OS=Homo sapiens OX=9606 GN=MAN1B1 PE=1 SV=2
						Q13200	4	PSMD2	0.971	0.959	0.965	26S proteasome non-ATPase regulatory subunit 2 OS=Homo sapiens OX=9606 GN=PSMD2 PE=1 SV=3
						Q8IV08	3	PLD3	1.021	0.909	0.965	5'-3' exonuclease PLD3 OS=Homo sapiens OX=9606 GN=PLD3 PE=1 SV=1
						Q04656	6	ATP7A	0.632	1.298	0.965	Copper-transporting ATPase 1 OS=Homo sapiens OX=9606 GN=ATP7A PE=1 SV=4
						P20042	2	EIF2S2	0.935	1	0.9675	Eukaryotic translation initiation factor 2 subunit 2 OS=Homo sapiens OX=9606 GN=EIF2S2 PE=1 SV=2
						Q9BRK5	8	SDF4	0.941	0.995	0.968	45 kDa calcium-binding protein OS=Homo sapiens OX=9606 GN=SDF4 PE=1 SV=1
						O14662	5	STX16	0.649	1.289	0.969	Syntaxin-16 OS=Homo sapiens OX=9606 GN=STX16 PE=1 SV=3
						P08195	21	SLC3A2	0.981	0.957	0.969	4F2 cell-surface antigen heavy chain OS=Homo sapiens OX=9606 GN=SLC3A2 PE=1 SV=3
						Q969G5	3	CAVIN3	1.063	0.875	0.969	Caveolae-associated protein 3 OS=Homo sapiens OX=9606 GN=CAVIN3 PE=1 SV=3
						Q13641	3	TPBG	0.689	1.249	0.969	Trophoblast glycoprotein OS=Homo sapiens OX=9606 GN=TPBG PE=1 SV=1
						P05198	2	EIF2S1	0.984	0.955	0.9695	Eukaryotic translation initiation factor 2 subunit 1 OS=Homo sapiens OX=9606 GN=EIF2S1 PE=1 SV=3
						Q9UL25	2	RAB21	0.682	1.259	0.9705	Ras-related protein Rab-21 OS=Homo sapiens OX=9606 GN=RAB21 PE=1 SV=3
						P01130	7	LDLR	0.899	1.042	0.9705	Low-density lipoprotein receptor OS=Homo sapiens OX=9606 GN=LDLR PE=1 SV=1
						O60831	2	PRAF2	0.798	1.144	0.971	PRA1 family protein 2 OS=Homo sapiens OX=9606 GN=PRAF2 PE=1 SV=1
						P04899	9	GNAI2	1.09	0.852	0.971	Guanine nucleotide-binding protein G(i) subunit alpha-2 OS=Homo sapiens OX=9606 GN=GNAI2 PE=1 SV=3
						P61978	5	HNRNPK	0.983	0.96	0.9715	Heterogeneous nuclear ribonucleoprotein K OS=Homo sapiens OX=9606 GN=HNRNPK PE=1 SV=1
						O75298	2	RTN2	1.112	0.832	0.972	Reticulon-2 OS=Homo sapiens OX=9606 GN=RTN2 PE=1 SV=1
						Q13576	3	IQGAP2	1.172	0.772	0.972	Ras GTPase-activating-like protein IQGAP2 OS=Homo sapiens OX=9606 GN=IQGAP2 PE=1 SV=4
						P30040	3	ERP29	1.117	0.829	0.973	Endoplasmic reticulum resident protein 29 OS=Homo sapiens OX=9606 GN=ERP29 PE=1 SV=4
						O43242	4	PSMD3	1.072	0.879	0.9755	26S proteasome non-ATPase regulatory subunit 3 OS=Homo sapiens OX=9606 GN=PSMD3 PE=1 SV=2
						O75822	3	EIF3J	0.853	1.103	0.978	Eukaryotic translation initiation factor 3 subunit J OS=Homo sapiens OX=9606 GN=EIF3J PE=1 SV=2
						Q9NRX5	4	SERINC1	0.802	1.156	0.979	Serine incorporator 1 OS=Homo sapiens OX=9606 GN=SERINC1 PE=1 SV=1
						Q92841	2	DDX17	1.572	0.386	0.979	Probable ATP-dependent RNA helicase DDX17 OS=Homo sapiens OX=9606 GN=DDX17 PE=1 SV=2
						Q92544	11	TM9SF4	1.264	0.695	0.9795	Transmembrane 9 superfamily member 4 OS=Homo sapiens OX=9606 GN=TM9SF4 PE=1 SV=2
						Q8N2K0	2	ABHD12	1.213	0.749	0.981	Lysophosphatidylserine lipase ABHD12 OS=Homo sapiens OX=9606 GN=ABHD12 PE=1 SV=2
						O94826	7	TOMM70	0.819	1.146	0.9825	Mitochondrial import receptor subunit TOM70 OS=Homo sapiens OX=9606 GN=TOMM70 PE=1 SV=1
						O43505	2	B4GAT1	1.237	0.734	0.9855	Beta-1,4-glucuronyltransferase 1 OS=Homo sapiens OX=9606 GN=B4GAT1 PE=1 SV=1
						Q8WVQ1	6	CANT1	0.982	0.991	0.9865	Soluble calcium-activated nucleotidase 1 OS=Homo sapiens OX=9606 GN=CANT1 PE=1 SV=1
						Q9NRW7	11	VPS45	0.667	1.307	0.987	Vacuolar protein sorting-associated protein 45 OS=Homo sapiens OX=9606 GN=VPS45 PE=1 SV=1
						Q9NTJ5	4	SACM1L	1.012	0.962	0.987	Phosphatidylinositol-3-phosphatase SAC1 OS=Homo sapiens OX=9606 GN=SACM1L PE=1 SV=2
						P26038	5	MSN	1.121	0.853	0.987	Moesin OS=Homo sapiens OX=9606 GN=MSN PE=1 SV=3
						Q9BXF6	5	RAB11FIP5	0.67	1.304	0.987	Rab11 family-interacting protein 5 OS=Homo sapiens OX=9606 GN=RAB11FIP5 PE=1 SV=1
						O95159	6	ZFPL1	0.792	1.189	0.9905	Zinc finger protein-like 1 OS=Homo sapiens OX=9606 GN=ZFPL1 PE=1 SV=2
						P17152	3	TMEM11	0.963	1.019	0.991	Transmembrane protein 11, mitochondrial OS=Homo sapiens OX=9606 GN=TMEM11 PE=1 SV=1
						P61006	2	RAB8A	0.579	1.404	0.9915	Ras-related protein Rab-8A OS=Homo sapiens OX=9606 GN=RAB8A PE=1 SV=1
						P53985	5	SLC16A1	1.41	0.577	0.9935	Monocarboxylate transporter 1 OS=Homo sapiens OX=9606 GN=SLC16A1 PE=1 SV=3
						P62266	3	RPS23	1.069	0.918	0.9935	40S ribosomal protein S23 OS=Homo sapiens OX=9606 GN=RPS23 PE=1 SV=3
						Q9H1U4	4	MEGF9	1.188	0.8	0.994	Multiple epidermal growth factor-like domains protein 9 OS=Homo sapiens OX=9606 GN=MEGF9 PE=2 SV=3
						Q8TB61	6	SLC35B2	1.255	0.734	0.9945	Adenosine 3'-phospho 5'-phosphosulfate transporter 1 OS=Homo sapiens OX=9606 GN=SLC35B2 PE=1 SV=1
						Q16696	2	CYP2A13	1.011	0.982	0.9965	Cytochrome P450 2A13 OS=Homo sapiens OX=9606 GN=CYP2A13 PE=1 SV=3
						P60174	7	TPI1	1.152	0.843	0.9975	Triosephosphate isomerase OS=Homo sapiens OX=9606 GN=TPI1 PE=1 SV=4
						O43493	8	TGOLN2	0.828	1.167	0.9975	Trans-Golgi network integral membrane protein 2 OS=Homo sapiens OX=9606 GN=TGOLN2 PE=1 SV=4
						Q9UBI6	3	GNG12	1.175	0.821	0.998	Guanine nucleotide-binding protein G(I)/G(S)/G(O) subunit gamma-12 OS=Homo sapiens OX=9606 GN=GNG12 PE=1 SV=3
						Q8NBU5	3	ATAD1	1.045	0.953	0.999	Outer mitochondrial transmembrane helix translocase OS=Homo sapiens OX=9606 GN=ATAD1 PE=1 SV=1
						P08134	4	RHOC	0.957	1.043	1	Rho-related GTP-binding protein RhoC OS=Homo sapiens OX=9606 GN=RHOC PE=1 SV=1
						P61026	6	RAB10	0.907	1.095	1.001	Ras-related protein Rab-10 OS=Homo sapiens OX=9606 GN=RAB10 PE=1 SV=1
						P14923	14	JUP	1.056	0.946	1.001	Junction plakoglobin OS=Homo sapiens OX=9606 GN=JUP PE=1 SV=3
						O60313	8	OPA1	0.989	1.015	1.002	Dynamin-like 120 kDa protein, mitochondrial OS=Homo sapiens OX=9606 GN=OPA1 PE=1 SV=3
						Q6WKZ4	7	RAB11FIP1	0.731	1.275	1.003	Rab11 family-interacting protein 1 OS=Homo sapiens OX=9606 GN=RAB11FIP1 PE=1 SV=3
						P69905	4	HBA1; HBA2	1.127	0.879	1.003	Hemoglobin subunit alpha OS=Homo sapiens OX=9606 GN=HBA1 PE=1 SV=2
						Q9Y6M5	10	SLC30A1	1.061	0.946	1.0035	Zinc transporter 1 OS=Homo sapiens OX=9606 GN=SLC30A1 PE=1 SV=3
						P60953	4	CDC42	1.028	0.979	1.0035	Cell division control protein 42 homolog OS=Homo sapiens OX=9606 GN=CDC42 PE=1 SV=2
						Q9Y277	4	VDAC3	1.039	0.972	1.0055	Voltage-dependent anion-selective channel protein 3 OS=Homo sapiens OX=9606 GN=VDAC3 PE=1 SV=1
						O60476	6	MAN1A2	1.201	0.811	1.006	Mannosyl-oligosaccharide 1,2-alpha-mannosidase IB OS=Homo sapiens OX=9606 GN=MAN1A2 PE=1 SV=1
						O75955	4	FLOT1	1.121	0.892	1.0065	Flotillin-1 OS=Homo sapiens OX=9606 GN=FLOT1 PE=1 SV=3
						Q9UBQ6	2	EXTL2	1.232	0.781	1.0065	Exostosin-like 2 OS=Homo sapiens OX=9606 GN=EXTL2 PE=1 SV=1
						Q14254	10	FLOT2	1.262	0.751	1.0065	Flotillin-2 OS=Homo sapiens OX=9606 GN=FLOT2 PE=1 SV=2
						O95197	3	RTN3	0.715	1.3	1.0075	Reticulon-3 OS=Homo sapiens OX=9606 GN=RTN3 PE=1 SV=2
						P98194	15	ATP2C1	0.986	1.036	1.011	Calcium-transporting ATPase type 2C member 1 OS=Homo sapiens OX=9606 GN=ATP2C1 PE=1 SV=3
						P35579	15	MYH9	1.131	0.892	1.0115	Myosin-9 OS=Homo sapiens OX=9606 GN=MYH9 PE=1 SV=4
						P08648	3	ITGA5	0.958	1.069	1.0135	Integrin alpha-5 OS=Homo sapiens OX=9606 GN=ITGA5 PE=1 SV=2
						Q13530	2	SERINC3	0.799	1.231	1.015	Serine incorporator 3 OS=Homo sapiens OX=9606 GN=SERINC3 PE=1 SV=2
						Q04917	2	YWHAH	1.09	0.94	1.015	14-3-3 protein eta OS=Homo sapiens OX=9606 GN=YWHAH PE=1 SV=4
						Q8NET6	4	CHST13	1.094	0.936	1.015	Carbohydrate sulfotransferase 13 OS=Homo sapiens OX=9606 GN=CHST13 PE=1 SV=1
						Q92508	4	PIEZO1	0.782	1.249	1.0155	Piezo-type mechanosensitive ion channel component 1 OS=Homo sapiens OX=9606 GN=PIEZO1 PE=1 SV=4
						Q7Z4F1	2	LRP10	0.553	1.479	1.016	Low-density lipoprotein receptor-related protein 10 OS=Homo sapiens OX=9606 GN=LRP10 PE=1 SV=2
						P61019	3	RAB2A	0.887	1.146	1.0165	Ras-related protein Rab-2A OS=Homo sapiens OX=9606 GN=RAB2A PE=1 SV=1
						P78371	2	CCT2	1.014	1.02	1.017	T-complex protein 1 subunit beta OS=Homo sapiens OX=9606 GN=CCT2 PE=1 SV=4
						Q9HC07	8	TMEM165	1.298	0.739	1.0185	Transmembrane protein 165 OS=Homo sapiens OX=9606 GN=TMEM165 PE=1 SV=1
						P45880	10	VDAC2	1.074	0.967	1.0205	Voltage-dependent anion-selective channel protein 2 OS=Homo sapiens OX=9606 GN=VDAC2 PE=1 SV=2
						Q15904	6	ATP6AP1	0.714	1.329	1.0215	V-type proton ATPase subunit S1 OS=Homo sapiens OX=9606 GN=ATP6AP1 PE=1 SV=2
						P40227	4	CCT6A	1.007	1.038	1.0225	T-complex protein 1 subunit zeta OS=Homo sapiens OX=9606 GN=CCT6A PE=1 SV=3
						P30101	18	PDIA3	1.17	0.875	1.0225	Protein disulfide-isomerase A3 OS=Homo sapiens OX=9606 GN=PDIA3 PE=1 SV=4
						Q6NZI2	6	CAVIN1	1.188	0.861	1.0245	Caveolae-associated protein 1 OS=Homo sapiens OX=9606 GN=CAVIN1 PE=1 SV=1
						P17987	3	TCP1	1.093	0.958	1.0255	T-complex protein 1 subunit alpha OS=Homo sapiens OX=9606 GN=TCP1 PE=1 SV=1
						P30041	3	PRDX6	1.216	0.836	1.026	Peroxiredoxin-6 OS=Homo sapiens OX=9606 GN=PRDX6 PE=1 SV=3
						P35241	4	RDX	1.32	0.732	1.026	Radixin OS=Homo sapiens OX=9606 GN=RDX PE=1 SV=1
						P62873	7	GNB1	1.23	0.824	1.027	Guanine nucleotide-binding protein G(I)/G(S)/G(T) subunit beta-1 OS=Homo sapiens OX=9606 GN=GNB1 PE=1 SV=3
						Q14118	8	DAG1	1.016	1.038	1.027	Dystroglycan OS=Homo sapiens OX=9606 GN=DAG1 PE=1 SV=2
						P21796	14	VDAC1	1.047	1.01	1.0285	Voltage-dependent anion-selective channel protein 1 OS=Homo sapiens OX=9606 GN=VDAC1 PE=1 SV=2
						Q12893	3	TMEM115	1.022	1.036	1.029	Transmembrane protein 115 OS=Homo sapiens OX=9606 GN=TMEM115 PE=1 SV=1
						Q86YQ8	6	CPNE8	1.05	1.012	1.031	Copine-8 OS=Homo sapiens OX=9606 GN=CPNE8 PE=1 SV=2
						Q92484	2	SMPDL3A	1.074	0.988	1.031	Acid sphingomyelinase-like phosphodiesterase 3a OS=Homo sapiens OX=9606 GN=SMPDL3A PE=1 SV=2
						O15439	5	ABCC4	0.893	1.171	1.032	ATP-binding cassette sub-family C member 4 OS=Homo sapiens OX=9606 GN=ABCC4 PE=1 SV=3
						P00338	6	LDHA	1.111	0.954	1.0325	L-lactate dehydrogenase A chain OS=Homo sapiens OX=9606 GN=LDHA PE=1 SV=2
						P07947	4	YES1	1.118	0.95	1.034	Tyrosine-protein kinase Yes OS=Homo sapiens OX=9606 GN=YES1 PE=1 SV=3
						P50991	5	CCT4	1.212	0.856	1.034	T-complex protein 1 subunit delta OS=Homo sapiens OX=9606 GN=CCT4 PE=1 SV=4
						P62879	3	GNB2	1.103	0.966	1.0345	Guanine nucleotide-binding protein G(I)/G(S)/G(T) subunit beta-2 OS=Homo sapiens OX=9606 GN=GNB2 PE=1 SV=3
						Q6ZRP7	13	QSOX2	1.177	0.897	1.037	Sulfhydryl oxidase 2 OS=Homo sapiens OX=9606 GN=QSOX2 PE=1 SV=3
						Q9C0B5	4	ZDHHC5	1.214	0.86	1.037	Palmitoyltransferase ZDHHC5 OS=Homo sapiens OX=9606 GN=ZDHHC5 PE=1 SV=2
						P10321	3	HLA-C	1.047	1.029	1.038	HLA class I histocompatibility antigen, C alpha chain OS=Homo sapiens OX=9606 GN=HLA-C PE=1 SV=3
						Q96A57	3	TMEM230	0.875	1.203	1.039	Transmembrane protein 230 OS=Homo sapiens OX=9606 GN=TMEM230 PE=1 SV=1
						P23528	6	CFL1	1.104	0.975	1.0395	Cofilin-1 OS=Homo sapiens OX=9606 GN=CFL1 PE=1 SV=3
						Q13421	10	MSLN	0.831	1.251	1.041	Mesothelin OS=Homo sapiens OX=9606 GN=MSLN PE=1 SV=2
						Q6PIU2	4	NCEH1	0.959	1.123	1.041	Neutral cholesterol ester hydrolase 1 OS=Homo sapiens OX=9606 GN=NCEH1 PE=1 SV=3
						P61981	3	YWHAG	1.187	0.897	1.042	14-3-3 protein gamma OS=Homo sapiens OX=9606 GN=YWHAG PE=1 SV=2
						P04424	2	ASL	1.07	1.015	1.0425	Argininosuccinate lyase OS=Homo sapiens OX=9606 GN=ASL PE=1 SV=4
						P62805	4	H4-16; H4C1; H4C11; H4C12; H4C13; H4C14; H4C15; H4C2; H4C3; H4C4; H4C5; H4C6; H4C8; H4C9	1.828	0.258	1.043	Histone H4 OS=Homo sapiens OX=9606 GN=H4C1 PE=1 SV=2
						P33527	8	ABCC1	1.223	0.866	1.0445	Multidrug resistance-associated protein 1 OS=Homo sapiens OX=9606 GN=ABCC1 PE=1 SV=3
						Q9Y2B0	5	CNPY2	1.046	1.046	1.046	Protein canopy homolog 2 OS=Homo sapiens OX=9606 GN=CNPY2 PE=1 SV=1
						Q9HCL2	6	GPAM	1.052	1.042	1.047	Glycerol-3-phosphate acyltransferase 1, mitochondrial OS=Homo sapiens OX=9606 GN=GPAM PE=1 SV=3
						Q96QD8	4	SLC38A2	1.063	1.035	1.049	Sodium-coupled neutral amino acid transporter 2 OS=Homo sapiens OX=9606 GN=SLC38A2 PE=1 SV=2
						P68133	3	ACTA1	1.109	0.99	1.0495	Actin, alpha skeletal muscle OS=Homo sapiens OX=9606 GN=ACTA1 PE=1 SV=1
						P08174	10	CD55	0.858	1.244	1.051	Complement decay-accelerating factor OS=Homo sapiens OX=9606 GN=CD55 PE=1 SV=4
						P15880	4	RPS2	1.433	0.669	1.051	40S ribosomal protein S2 OS=Homo sapiens OX=9606 GN=RPS2 PE=1 SV=2
						Q92896	16	GLG1	1.064	1.041	1.0525	Golgi apparatus protein 1 OS=Homo sapiens OX=9606 GN=GLG1 PE=1 SV=2
						Q10469	8	MGAT2	1.247	0.86	1.0535	Alpha-1,6-mannosyl-glycoprotein 2-beta-N-acetylglucosaminyltransferase OS=Homo sapiens OX=9606 GN=MGAT2 PE=1 SV=1
						P84095	5	RHOG	1.081	1.027	1.054	Rho-related GTP-binding protein RhoG OS=Homo sapiens OX=9606 GN=RHOG PE=1 SV=1
						Q9UBG0	23	MRC2	1.227	0.882	1.0545	C-type mannose receptor 2 OS=Homo sapiens OX=9606 GN=MRC2 PE=1 SV=2
						Q16851	3	UGP2	1.294	0.815	1.0545	UTP--glucose-1-phosphate uridylyltransferase OS=Homo sapiens OX=9606 GN=UGP2 PE=1 SV=5
						Q9NX62	6	BPNT2	1.248	0.863	1.0555	Golgi-resident adenosine 3',5'-bisphosphate 3'-phosphatase OS=Homo sapiens OX=9606 GN=BPNT2 PE=1 SV=1
						P04792	2	HSPB1	1.525	0.586	1.0555	Heat shock protein beta-1 OS=Homo sapiens OX=9606 GN=HSPB1 PE=1 SV=2
						O75915	3	ARL6IP5	0.881	1.233	1.057	PRA1 family protein 3 OS=Homo sapiens OX=9606 GN=ARL6IP5 PE=1 SV=1
						O60503	4	ADCY9	1.101	1.013	1.057	Adenylate cyclase type 9 OS=Homo sapiens OX=9606 GN=ADCY9 PE=1 SV=4
						O60716	7	CTNND1	1.361	0.753	1.057	Catenin delta-1 OS=Homo sapiens OX=9606 GN=CTNND1 PE=1 SV=1
						Q9UI14	2	RABAC1	0.955	1.16	1.0575	Prenylated Rab acceptor protein 1 OS=Homo sapiens OX=9606 GN=RABAC1 PE=1 SV=1
						O75340	5	PDCD6	1.403	0.712	1.0575	Programmed cell death protein 6 OS=Homo sapiens OX=9606 GN=PDCD6 PE=1 SV=1
						Q9NUQ9	3	CYRIB	1.225	0.892	1.0585	CYFIP-related Rac1 interactor B OS=Homo sapiens OX=9606 GN=CYRIB PE=1 SV=1
						Q9NY35	2	CLDND1	1.141	0.981	1.061	Claudin domain-containing protein 1 OS=Homo sapiens OX=9606 GN=CLDND1 PE=1 SV=1
						Q9P265	5	DIP2B	1.241	0.883	1.062	Disco-interacting protein 2 homolog B OS=Homo sapiens OX=9606 GN=DIP2B PE=1 SV=3
						P35221	5	CTNNA1	1.249	0.875	1.062	Catenin alpha-1 OS=Homo sapiens OX=9606 GN=CTNNA1 PE=1 SV=1
						P62745	2	RHOB	1.106	1.02	1.063	Rho-related GTP-binding protein RhoB OS=Homo sapiens OX=9606 GN=RHOB PE=1 SV=1
						Q03135	3	CAV1	1.456	0.671	1.0635	Caveolin-1 OS=Homo sapiens OX=9606 GN=CAV1 PE=1 SV=4
						Q96ET8	2	TVP23C	0.504	1.628	1.066	Golgi apparatus membrane protein TVP23 homolog C OS=Homo sapiens OX=9606 GN=TVP23C PE=1 SV=3
						P16671	10	CD36	1.385	0.748	1.0665	Platelet glycoprotein 4 OS=Homo sapiens OX=9606 GN=CD36 PE=1 SV=2
						O00186	4	STXBP3	1.425	0.709	1.067	Syntaxin-binding protein 3 OS=Homo sapiens OX=9606 GN=STXBP3 PE=1 SV=2
						P0DP25	8	CALM3	1.249	0.887	1.068	Calmodulin-3 OS=Homo sapiens OX=9606 GN=CALM3 PE=1 SV=1
						P13797	3	PLS3	1.395	0.743	1.069	Plastin-3 OS=Homo sapiens OX=9606 GN=PLS3 PE=1 SV=4
						P38646	2	HSPA9	1.711	0.427	1.069	Stress-70 protein, mitochondrial OS=Homo sapiens OX=9606 GN=HSPA9 PE=1 SV=2
						Q9Y6C9	5	MTCH2	1.01	1.129	1.0695	Mitochondrial carrier homolog 2 OS=Homo sapiens OX=9606 GN=MTCH2 PE=1 SV=1
						Q13765	2	NACA	1.037	1.103	1.07	Nascent polypeptide-associated complex subunit alpha OS=Homo sapiens OX=9606 GN=NACA PE=1 SV=1
						P13667	8	PDIA4	1.158	0.982	1.07	Protein disulfide-isomerase A4 OS=Homo sapiens OX=9606 GN=PDIA4 PE=1 SV=2
						Q9H2H9	2	SLC38A1	0.999	1.145	1.072	Sodium-coupled neutral amino acid transporter 1 OS=Homo sapiens OX=9606 GN=SLC38A1 PE=1 SV=1
						Q9Y2G3	4	ATP11B	0.899	1.247	1.073	Phospholipid-transporting ATPase IF OS=Homo sapiens OX=9606 GN=ATP11B PE=1 SV=2
						Q8WZA1	2	POMGNT1	1.302	0.846	1.074	Protein O-linked-mannose beta-1,2-N-acetylglucosaminyltransferase 1 OS=Homo sapiens OX=9606 GN=POMGNT1 PE=1 SV=2
						Q99832	5	CCT7	1.215	0.934	1.0745	T-complex protein 1 subunit eta OS=Homo sapiens OX=9606 GN=CCT7 PE=1 SV=2
						Q9HD45	10	TM9SF3	1.315	0.835	1.075	Transmembrane 9 superfamily member 3 OS=Homo sapiens OX=9606 GN=TM9SF3 PE=1 SV=2
						P61769	2	B2M	1.216	0.937	1.0765	Beta-2-microglobulin OS=Homo sapiens OX=9606 GN=B2M PE=1 SV=1
						P09543	6	CNP	1.248	0.906	1.077	2',3'-cyclic-nucleotide 3'-phosphodiesterase OS=Homo sapiens OX=9606 GN=CNP PE=1 SV=2
						P00167	4	CYB5A	1.142	1.015	1.0785	Cytochrome b5 OS=Homo sapiens OX=9606 GN=CYB5A PE=1 SV=2
						Q8IXB1	6	DNAJC10	0.76	1.398	1.079	DnaJ homolog subfamily C member 10 OS=Homo sapiens OX=9606 GN=DNAJC10 PE=1 SV=2
						P51687	2	SUOX	0.976	1.183	1.0795	Sulfite oxidase, mitochondrial OS=Homo sapiens OX=9606 GN=SUOX PE=1 SV=2
						O60774	2	FMO6P	1.172	0.987	1.0795	Putative dimethylaniline monooxygenase [N-oxide-forming] 6 OS=Homo sapiens OX=9606 GN=FMO6P PE=5 SV=1
						P07237	16	P4HB	1.105	1.055	1.08	Protein disulfide-isomerase OS=Homo sapiens OX=9606 GN=P4HB PE=1 SV=3
						P04406	9	GAPDH	1.38	0.784	1.082	Glyceraldehyde-3-phosphate dehydrogenase OS=Homo sapiens OX=9606 GN=GAPDH PE=1 SV=3
						Q01650	4	SLC7A5	1.113	1.053	1.083	Large neutral amino acids transporter small subunit 1 OS=Homo sapiens OX=9606 GN=SLC7A5 PE=1 SV=2
						Q08722	3	CD47	1.394	0.772	1.083	Leukocyte surface antigen CD47 OS=Homo sapiens OX=9606 GN=CD47 PE=1 SV=1
						P51151	3	RAB9A	1.001	1.169	1.085	Ras-related protein Rab-9A OS=Homo sapiens OX=9606 GN=RAB9A PE=1 SV=1
						Q9P2B2	7	PTGFRN	1.284	0.89	1.087	Prostaglandin F2 receptor negative regulator OS=Homo sapiens OX=9606 GN=PTGFRN PE=1 SV=2
						Q92692	4	NECTIN2	1.35	0.828	1.089	Nectin-2 OS=Homo sapiens OX=9606 GN=NECTIN2 PE=1 SV=1
						P78310	6	CXADR	1.139	1.042	1.0905	Coxsackievirus and adenovirus receptor OS=Homo sapiens OX=9606 GN=CXADR PE=1 SV=1
						P07195	5	LDHB	1.496	0.687	1.0915	L-lactate dehydrogenase B chain OS=Homo sapiens OX=9606 GN=LDHB PE=1 SV=2
						Q9Y6N7	11	ROBO1	1.199	0.99	1.0945	Roundabout homolog 1 OS=Homo sapiens OX=9606 GN=ROBO1 PE=1 SV=1
						P27105	8	STOM	1.127	1.066	1.0965	Stomatin OS=Homo sapiens OX=9606 GN=STOM PE=1 SV=3
						P19338	4	NCL	0.717	1.484	1.1005	Nucleolin OS=Homo sapiens OX=9606 GN=NCL PE=1 SV=3
						Q14344	4	GNA13	1.228	0.979	1.1035	Guanine nucleotide-binding protein subunit alpha-13 OS=Homo sapiens OX=9606 GN=GNA13 PE=1 SV=2
						P08729	3	KRT7	1.42	0.792	1.106	Keratin, type II cytoskeletal 7 OS=Homo sapiens OX=9606 GN=KRT7 PE=1 SV=5
						Q9BYC5	3	FUT8	1.368	0.844	1.106	Alpha-(1,6)-fucosyltransferase OS=Homo sapiens OX=9606 GN=FUT8 PE=1 SV=2
						Q7LGA3	3	HS2ST1	1.381	0.834	1.1075	Heparan sulfate 2-O-sulfotransferase 1 OS=Homo sapiens OX=9606 GN=HS2ST1 PE=1 SV=1
						Q9ULC5	2	ACSL5	0.902	1.316	1.109	Long-chain-fatty-acid--CoA ligase 5 OS=Homo sapiens OX=9606 GN=ACSL5 PE=1 SV=1
						Q5ZPR3	5	CD276	1.42	0.798	1.109	CD276 antigen OS=Homo sapiens OX=9606 GN=CD276 PE=1 SV=1
						P50895	7	BCAM	1.291	0.931	1.111	Basal cell adhesion molecule OS=Homo sapiens OX=9606 GN=BCAM PE=1 SV=2
						Q9BUP3	4	HTATIP2	1.122	1.1	1.111	Oxidoreductase HTATIP2 OS=Homo sapiens OX=9606 GN=HTATIP2 PE=1 SV=2
						O00161	6	SNAP23	1.208	1.017	1.1125	Synaptosomal-associated protein 23 OS=Homo sapiens OX=9606 GN=SNAP23 PE=1 SV=1
						P78381	2	SLC35A2	1.263	0.969	1.116	UDP-galactose translocator OS=Homo sapiens OX=9606 GN=SLC35A2 PE=1 SV=1
						P08238	9	HSP90AB1	1.198	1.034	1.116	Heat shock protein HSP 90-beta OS=Homo sapiens OX=9606 GN=HSP90AB1 PE=1 SV=4
						Q9NX47	3	MARCHF5	1.459	0.774	1.1165	E3 ubiquitin-protein ligase MARCHF5 OS=Homo sapiens OX=9606 GN=MARCHF5 PE=1 SV=1
						P01111	2	NRAS	1.417	0.82	1.1185	GTPase NRas OS=Homo sapiens OX=9606 GN=NRAS PE=1 SV=1
						O00461	16	GOLIM4	1.424	0.813	1.1185	Golgi integral membrane protein 4 OS=Homo sapiens OX=9606 GN=GOLIM4 PE=1 SV=1
						P49189	2	ALDH9A1	1.147	1.095	1.121	4-trimethylaminobutyraldehyde dehydrogenase OS=Homo sapiens OX=9606 GN=ALDH9A1 PE=1 SV=3
						P09525	5	ANXA4	1.323	0.922	1.1225	Annexin A4 OS=Homo sapiens OX=9606 GN=ANXA4 PE=1 SV=4
						Q13740	5	ALCAM	1.325	0.921	1.123	CD166 antigen OS=Homo sapiens OX=9606 GN=ALCAM PE=1 SV=2
						Q9Y2A7	2	NCKAP1	1.342	0.904	1.123	Nck-associated protein 1 OS=Homo sapiens OX=9606 GN=NCKAP1 PE=1 SV=1
						Q12959	3	DLG1	1.511	0.744	1.1275	Disks large homolog 1 OS=Homo sapiens OX=9606 GN=DLG1 PE=1 SV=2
						P15328	6	FOLR1	1.077	1.182	1.1295	Folate receptor alpha OS=Homo sapiens OX=9606 GN=FOLR1 PE=1 SV=3
						P20020	12	ATP2B1	1.392	0.867	1.1295	Plasma membrane calcium-transporting ATPase 1 OS=Homo sapiens OX=9606 GN=ATP2B1 PE=1 SV=4
						P05023	17	ATP1A1	1.153	1.114	1.1335	Sodium/potassium-transporting ATPase subunit alpha-1 OS=Homo sapiens OX=9606 GN=ATP1A1 PE=1 SV=1
						P37802	3	TAGLN2	1.386	0.882	1.134	Transgelin-2 OS=Homo sapiens OX=9606 GN=TAGLN2 PE=1 SV=3
						P18433	2	PTPRA	1.264	1.005	1.1345	Receptor-type tyrosine-protein phosphatase alpha OS=Homo sapiens OX=9606 GN=PTPRA PE=1 SV=3
						P0DMV9	7	HSPA1B	1.302	0.968	1.135	Heat shock 70 kDa protein 1B OS=Homo sapiens OX=9606 GN=HSPA1B PE=1 SV=1
						Q9H9T3	3	ELP3	1.352	0.918	1.135	Elongator complex protein 3 OS=Homo sapiens OX=9606 GN=ELP3 PE=1 SV=2
						P35613	8	BSG	1.45	0.823	1.1365	Basigin OS=Homo sapiens OX=9606 GN=BSG PE=1 SV=2
						Q96AQ6	13	PBXIP1	1.151	1.122	1.1365	Pre-B-cell leukemia transcription factor-interacting protein 1 OS=Homo sapiens OX=9606 GN=PBXIP1 PE=1 SV=1
						Q9UHR4	2	BAIAP2L1	1	1.277	1.1385	Brain-specific angiogenesis inhibitor 1-associated protein 2-like protein 1 OS=Homo sapiens OX=9606 GN=BAIAP2L1 PE=1 SV=2
						P05556	18	ITGB1	1.3	0.978	1.139	Integrin beta-1 OS=Homo sapiens OX=9606 GN=ITGB1 PE=1 SV=2
						P98173	3	FAM3A	1.533	0.747	1.14	Protein FAM3A OS=Homo sapiens OX=9606 GN=FAM3A PE=1 SV=2
						Q96PQ0	8	SORCS2	1.209	1.074	1.1415	VPS10 domain-containing receptor SorCS2 OS=Homo sapiens OX=9606 GN=SORCS2 PE=1 SV=3
						P23229	14	ITGA6	0.807	1.478	1.1425	Integrin alpha-6 OS=Homo sapiens OX=9606 GN=ITGA6 PE=1 SV=5
						P33121	4	ACSL1	1.167	1.127	1.147	Long-chain-fatty-acid--CoA ligase 1 OS=Homo sapiens OX=9606 GN=ACSL1 PE=1 SV=1
						Q9H8H3	4	METTL7A	1.229	1.066	1.1475	Methyltransferase-like protein 7A OS=Homo sapiens OX=9606 GN=METTL7A PE=1 SV=1
						P18827	3	SDC1	1.508	0.789	1.1485	Syndecan-1 OS=Homo sapiens OX=9606 GN=SDC1 PE=1 SV=3
						P21333	15	FLNA	1.364	0.938	1.151	Filamin-A OS=Homo sapiens OX=9606 GN=FLNA PE=1 SV=4
						Q15165	4	PON2	1.249	1.054	1.1515	Serum paraoxonase/arylesterase 2 OS=Homo sapiens OX=9606 GN=PON2 PE=1 SV=4
						P27338	2	MAOB	1.166	1.14	1.153	Amine oxidase [flavin-containing] B OS=Homo sapiens OX=9606 GN=MAOB PE=1 SV=3
						P31946	6	YWHAB	1.374	0.932	1.153	14-3-3 protein beta/alpha OS=Homo sapiens OX=9606 GN=YWHAB PE=1 SV=3
						P54819	3	AK2	1.039	1.274	1.1565	Adenylate kinase 2, mitochondrial OS=Homo sapiens OX=9606 GN=AK2 PE=1 SV=2
						P15311	4	EZR	1.236	1.078	1.157	Ezrin OS=Homo sapiens OX=9606 GN=EZR PE=1 SV=4
						P07900	4	HSP90AA1	1.328	0.987	1.1575	Heat shock protein HSP 90-alpha OS=Homo sapiens OX=9606 GN=HSP90AA1 PE=1 SV=5
						Q13425	8	SNTB2	1.472	0.846	1.159	Beta-2-syntrophin OS=Homo sapiens OX=9606 GN=SNTB2 PE=1 SV=1
						Q9UP95	10	SLC12A4	0.872	1.447	1.1595	Solute carrier family 12 member 4 OS=Homo sapiens OX=9606 GN=SLC12A4 PE=1 SV=2
						P50148	3	GNAQ	1.332	0.994	1.163	Guanine nucleotide-binding protein G(q) subunit alpha OS=Homo sapiens OX=9606 GN=GNAQ PE=1 SV=4
						P49257	18	LMAN1	0.98	1.354	1.167	Protein ERGIC-53 OS=Homo sapiens OX=9606 GN=LMAN1 PE=1 SV=2
						O14950	3	MYL12B	1.494	0.844	1.169	Myosin regulatory light chain 12B OS=Homo sapiens OX=9606 GN=MYL12B PE=1 SV=2
						Q9NZN3	2	EHD3	1.25	1.091	1.1705	EH domain-containing protein 3 OS=Homo sapiens OX=9606 GN=EHD3 PE=1 SV=2
						Q8TCZ2	2	CD99L2	1.604	0.738	1.171	CD99 antigen-like protein 2 OS=Homo sapiens OX=9606 GN=CD99L2 PE=1 SV=1
						O15031	24	PLXNB2	1.36	0.983	1.1715	Plexin-B2 OS=Homo sapiens OX=9606 GN=PLXNB2 PE=1 SV=3
						Q9BUJ2	4	HNRNPUL1	1.601	0.742	1.1715	Heterogeneous nuclear ribonucleoprotein U-like protein 1 OS=Homo sapiens OX=9606 GN=HNRNPUL1 PE=1 SV=2
						O75369	9	FLNB	1.58	0.766	1.173	Filamin-B OS=Homo sapiens OX=9606 GN=FLNB PE=1 SV=2
						P29992	3	GNA11	1.215	1.132	1.1735	Guanine nucleotide-binding protein subunit alpha-11 OS=Homo sapiens OX=9606 GN=GNA11 PE=1 SV=2
						P08133	19	ANXA6	1.523	0.83	1.1765	Annexin A6 OS=Homo sapiens OX=9606 GN=ANXA6 PE=1 SV=3
						Q99536	4	VAT1	1.475	0.879	1.177	Synaptic vesicle membrane protein VAT-1 homolog OS=Homo sapiens OX=9606 GN=VAT1 PE=1 SV=2
						P60660	3	MYL6	1.394	0.961	1.1775	Myosin light polypeptide 6 OS=Homo sapiens OX=9606 GN=MYL6 PE=1 SV=2
						Q12974	2	PTP4A2	1.322	1.043	1.1825	Protein tyrosine phosphatase type IVA 2 OS=Homo sapiens OX=9606 GN=PTP4A2 PE=1 SV=1
						Q9UBS4	5	DNAJB11	1.011	1.356	1.1835	DnaJ homolog subfamily B member 11 OS=Homo sapiens OX=9606 GN=DNAJB11 PE=1 SV=1
						P63096	3	GNAI1	1.346	1.021	1.1835	Guanine nucleotide-binding protein G(i) subunit alpha-1 OS=Homo sapiens OX=9606 GN=GNAI1 PE=1 SV=2
						P50995	13	ANXA11	1.728	0.643	1.1855	Annexin A11 OS=Homo sapiens OX=9606 GN=ANXA11 PE=1 SV=1
						P05026	5	ATP1B1	1.252	1.124	1.188	Sodium/potassium-transporting ATPase subunit beta-1 OS=Homo sapiens OX=9606 GN=ATP1B1 PE=1 SV=1
						Q96S97	2	MYADM	1.016	1.364	1.19	Myeloid-associated differentiation marker OS=Homo sapiens OX=9606 GN=MYADM PE=1 SV=2
						P06733	10	ENO1	1.579	0.804	1.1915	Alpha-enolase OS=Homo sapiens OX=9606 GN=ENO1 PE=1 SV=2
						P23634	6	ATP2B4	1.233	1.151	1.192	Plasma membrane calcium-transporting ATPase 4 OS=Homo sapiens OX=9606 GN=ATP2B4 PE=1 SV=2
						P07737	3	PFN1	1.389	1	1.1945	Profilin-1 OS=Homo sapiens OX=9606 GN=PFN1 PE=1 SV=2
						O00391	4	QSOX1	1.402	0.994	1.198	Sulfhydryl oxidase 1 OS=Homo sapiens OX=9606 GN=QSOX1 PE=1 SV=3
						Q9H4G0	7	EPB41L1	1.54	0.86	1.2	Band 4.1-like protein 1 OS=Homo sapiens OX=9606 GN=EPB41L1 PE=1 SV=2
						P63000	3	RAC1	1.286	1.119	1.2025	Ras-related C3 botulinum toxin substrate 1 OS=Homo sapiens OX=9606 GN=RAC1 PE=1 SV=1
						Q9UHG3	3	PCYOX1	1.43	0.977	1.2035	Prenylcysteine oxidase 1 OS=Homo sapiens OX=9606 GN=PCYOX1 PE=1 SV=3
						O00560	4	SDCBP	1.639	0.768	1.2035	Syntenin-1 OS=Homo sapiens OX=9606 GN=SDCBP PE=1 SV=1
						Q8TED1	7	GPX8	1.035	1.374	1.2045	Probable glutathione peroxidase 8 OS=Homo sapiens OX=9606 GN=GPX8 PE=1 SV=2
						O94923	6	GLCE	1.277	1.139	1.208	D-glucuronyl C5-epimerase OS=Homo sapiens OX=9606 GN=GLCE PE=1 SV=3
						P46940	24	IQGAP1	1.301	1.116	1.2085	Ras GTPase-activating-like protein IQGAP1 OS=Homo sapiens OX=9606 GN=IQGAP1 PE=1 SV=1
						P56199	8	ITGA1	1.077	1.342	1.2095	Integrin alpha-1 OS=Homo sapiens OX=9606 GN=ITGA1 PE=1 SV=2
						P55145	3	MANF	1.279	1.145	1.212	Mesencephalic astrocyte-derived neurotrophic factor OS=Homo sapiens OX=9606 GN=MANF PE=1 SV=3
						O00159	17	MYO1C	1.518	0.912	1.215	Unconventional myosin-Ic OS=Homo sapiens OX=9606 GN=MYO1C PE=1 SV=4
						Q15262	7	PTPRK	1.358	1.073	1.2155	Receptor-type tyrosine-protein phosphatase kappa OS=Homo sapiens OX=9606 GN=PTPRK PE=1 SV=2
						P30533	4	LRPAP1	1.492	0.939	1.2155	Alpha-2-macroglobulin receptor-associated protein OS=Homo sapiens OX=9606 GN=LRPAP1 PE=1 SV=1
						Q03405	3	PLAUR	1.103	1.336	1.2195	Urokinase plasminogen activator surface receptor OS=Homo sapiens OX=9606 GN=PLAUR PE=1 SV=1
						P49184	4	DNASE1L1	1.308	1.141	1.2245	Deoxyribonuclease-1-like 1 OS=Homo sapiens OX=9606 GN=DNASE1L1 PE=1 SV=1
						P57088	4	TMEM33	1.05	1.403	1.2265	Transmembrane protein 33 OS=Homo sapiens OX=9606 GN=TMEM33 PE=1 SV=2
						Q8NCL4	5	GALNT6	1.458	0.998	1.228	Polypeptide N-acetylgalactosaminyltransferase 6 OS=Homo sapiens OX=9606 GN=GALNT6 PE=1 SV=2
						P07948	2	LYN	1.361	1.1	1.2305	Tyrosine-protein kinase Lyn OS=Homo sapiens OX=9606 GN=LYN PE=1 SV=3
						Q93088	8	BHMT	0.678	1.793	1.2355	Betaine--homocysteine S-methyltransferase 1 OS=Homo sapiens OX=9606 GN=BHMT PE=1 SV=2
						P21926	4	CD9	1.551	0.921	1.236	CD9 antigen OS=Homo sapiens OX=9606 GN=CD9 PE=1 SV=4
						P47897	6	QARS1	1.642	0.835	1.2385	Glutamine--tRNA ligase OS=Homo sapiens OX=9606 GN=QARS1 PE=1 SV=1
						Q14257	2	RCN2	0.976	1.508	1.242	Reticulocalbin-2 OS=Homo sapiens OX=9606 GN=RCN2 PE=1 SV=1
						P63104	7	YWHAZ	1.319	1.165	1.242	14-3-3 protein zeta/delta OS=Homo sapiens OX=9606 GN=YWHAZ PE=1 SV=1
						Q8N3E9	8	PLCD3	1.549	0.937	1.243	1-phosphatidylinositol 4,5-bisphosphate phosphodiesterase delta-3 OS=Homo sapiens OX=9606 GN=PLCD3 PE=1 SV=3
						Q16531	4	DDB1	1.174	1.318	1.246	DNA damage-binding protein 1 OS=Homo sapiens OX=9606 GN=DDB1 PE=1 SV=1
						Q14789	59	GOLGB1	1.014	1.481	1.2475	Golgin subfamily B member 1 OS=Homo sapiens OX=9606 GN=GOLGB1 PE=1 SV=2
						P80723	14	BASP1	1.54	0.963	1.2515	Brain acid soluble protein 1 OS=Homo sapiens OX=9606 GN=BASP1 PE=1 SV=2
						Q9HDC9	6	APMAP	1.16	1.344	1.252	Adipocyte plasma membrane-associated protein OS=Homo sapiens OX=9606 GN=APMAP PE=1 SV=2
						O15321	6	TM9SF1	1.338	1.166	1.252	Transmembrane 9 superfamily member 1 OS=Homo sapiens OX=9606 GN=TM9SF1 PE=2 SV=2
						P29966	5	MARCKS	1.301	1.213	1.257	Myristoylated alanine-rich C-kinase substrate OS=Homo sapiens OX=9606 GN=MARCKS PE=1 SV=4
						P62258	8	YWHAE	1.385	1.131	1.258	14-3-3 protein epsilon OS=Homo sapiens OX=9606 GN=YWHAE PE=1 SV=1
						O15260	6	SURF4	1.007	1.512	1.2595	Surfeit locus protein 4 OS=Homo sapiens OX=9606 GN=SURF4 PE=1 SV=3
						Q7Z5P4	5	HSD17B13	1.05	1.47	1.26	17-beta-hydroxysteroid dehydrogenase 13 OS=Homo sapiens OX=9606 GN=HSD17B13 PE=1 SV=1
						P43353	4	ALDH3B1	1.095	1.432	1.2635	Aldehyde dehydrogenase family 3 member B1 OS=Homo sapiens OX=9606 GN=ALDH3B1 PE=1 SV=1
						P00558	7	PGK1	1.39	1.138	1.264	Phosphoglycerate kinase 1 OS=Homo sapiens OX=9606 GN=PGK1 PE=1 SV=3
						Q5VW38	2	GPR107	1.578	0.958	1.268	Protein GPR107 OS=Homo sapiens OX=9606 GN=GPR107 PE=1 SV=1
						P15924	2	DSP	1.567	0.971	1.269	Desmoplakin OS=Homo sapiens OX=9606 GN=DSP PE=1 SV=3
						Q96AC1	6	FERMT2	1.31	1.235	1.2725	Fermitin family homolog 2 OS=Homo sapiens OX=9606 GN=FERMT2 PE=1 SV=1
						Q13948	8	CUX1	1.442	1.103	1.2725	Protein CASP OS=Homo sapiens OX=9606 GN=CUX1 PE=1 SV=2
						Q9ULF5	5	SLC39A10	1.677	0.868	1.2725	Zinc transporter ZIP10 OS=Homo sapiens OX=9606 GN=SLC39A10 PE=1 SV=2
						P29144	35	TPP2	1.438	1.114	1.276	Tripeptidyl-peptidase 2 OS=Homo sapiens OX=9606 GN=TPP2 PE=1 SV=4
						P48509	2	CD151	1.329	1.228	1.2785	CD151 antigen OS=Homo sapiens OX=9606 GN=CD151 PE=1 SV=3
						P10635	3	CYP2D6	1.507	1.054	1.2805	Cytochrome P450 2D6 OS=Homo sapiens OX=9606 GN=CYP2D6 PE=1 SV=2
						Q9UIQ6	18	LNPEP	1.204	1.358	1.281	Leucyl-cystinyl aminopeptidase OS=Homo sapiens OX=9606 GN=LNPEP PE=1 SV=3
						P05062	6	ALDOB	1.093	1.476	1.2845	Fructose-bisphosphate aldolase B OS=Homo sapiens OX=9606 GN=ALDOB PE=1 SV=2
						P14618	12	PKM	1.515	1.057	1.286	Pyruvate kinase PKM OS=Homo sapiens OX=9606 GN=PKM PE=1 SV=4
						P07355	21	ANXA2	1.446	1.139	1.2925	Annexin A2 OS=Homo sapiens OX=9606 GN=ANXA2 PE=1 SV=2
						Q92520	4	FAM3C	1.457	1.132	1.2945	Protein FAM3C OS=Homo sapiens OX=9606 GN=FAM3C PE=1 SV=1
						Q9Y624	5	F11R	1.197	1.396	1.2965	Junctional adhesion molecule A OS=Homo sapiens OX=9606 GN=F11R PE=1 SV=1
						P49368	4	CCT3	1.592	1.01	1.301	T-complex protein 1 subunit gamma OS=Homo sapiens OX=9606 GN=CCT3 PE=1 SV=4
						P17813	10	ENG	1.324	1.281	1.3025	Endoglin OS=Homo sapiens OX=9606 GN=ENG PE=1 SV=2
						O95297	5	MPZL1	1.529	1.076	1.3025	Myelin protein zero-like protein 1 OS=Homo sapiens OX=9606 GN=MPZL1 PE=1 SV=1
						P55072	24	VCP	1.15	1.464	1.307	Transitional endoplasmic reticulum ATPase OS=Homo sapiens OX=9606 GN=VCP PE=1 SV=4
						Q09666	139	AHNAK	1.556	1.058	1.307	Neuroblast differentiation-associated protein AHNAK OS=Homo sapiens OX=9606 GN=AHNAK PE=1 SV=2
						Q9UBM7	3	DHCR7	1.453	1.165	1.309	7-dehydrocholesterol reductase OS=Homo sapiens OX=9606 GN=DHCR7 PE=1 SV=1
						P00966	2	ASS1	1.139	1.481	1.31	Argininosuccinate synthase OS=Homo sapiens OX=9606 GN=ASS1 PE=1 SV=2
						Q969M3	2	YIPF5	1.667	0.965	1.316	Protein YIPF5 OS=Homo sapiens OX=9606 GN=YIPF5 PE=1 SV=1
						P60981	2	DSTN	1.305	1.329	1.317	Destrin OS=Homo sapiens OX=9606 GN=DSTN PE=1 SV=3
						P21589	2	NT5E	1.128	1.512	1.32	5'-nucleotidase OS=Homo sapiens OX=9606 GN=NT5E PE=1 SV=1
						Q7L576	2	CYFIP1	1.562	1.1	1.331	Cytoplasmic FMR1-interacting protein 1 OS=Homo sapiens OX=9606 GN=CYFIP1 PE=1 SV=1
						P56192	10	MARS1	1.616	1.061	1.3385	Methionine--tRNA ligase, cytoplasmic OS=Homo sapiens OX=9606 GN=MARS1 PE=1 SV=2
						Q6UVK1	29	CSPG4	1.541	1.146	1.3435	Chondroitin sulfate proteoglycan 4 OS=Homo sapiens OX=9606 GN=CSPG4 PE=1 SV=2
						Q9Y4F1	2	FARP1	1.85	0.848	1.349	FERM, ARHGEF and pleckstrin domain-containing protein 1 OS=Homo sapiens OX=9606 GN=FARP1 PE=1 SV=1
						Q01082	9	SPTBN1	1.548	1.161	1.3545	Spectrin beta chain, non-erythrocytic 1 OS=Homo sapiens OX=9606 GN=SPTBN1 PE=1 SV=2
						Q8NBN3	3	TMEM87A	1.142	1.572	1.357	Transmembrane protein 87A OS=Homo sapiens OX=9606 GN=TMEM87A PE=1 SV=3
						Q16706	16	MAN2A1	1.45	1.296	1.373	Alpha-mannosidase 2 OS=Homo sapiens OX=9606 GN=MAN2A1 PE=1 SV=2
						O75695	3	RP2	1.846	0.907	1.3765	Protein XRP2 OS=Homo sapiens OX=9606 GN=RP2 PE=1 SV=4
						Q9NV92	3	NDFIP2	0.49	2.265	1.3775	NEDD4 family-interacting protein 2 OS=Homo sapiens OX=9606 GN=NDFIP2 PE=1 SV=2
						P60903	3	S100A10	1.539	1.236	1.3875	Protein S100-A10 OS=Homo sapiens OX=9606 GN=S100A10 PE=1 SV=2
						Q06830	5	PRDX1	1.507	1.278	1.3925	Peroxiredoxin-1 OS=Homo sapiens OX=9606 GN=PRDX1 PE=1 SV=1
						P16070	7	CD44	1.793	1.015	1.404	CD44 antigen OS=Homo sapiens OX=9606 GN=CD44 PE=1 SV=3
						Q9NYU2	15	UGGT1	1.277	1.56	1.4185	UDP-glucose:glycoprotein glucosyltransferase 1 OS=Homo sapiens OX=9606 GN=UGGT1 PE=1 SV=3
						Q13217	3	DNAJC3	1.38	1.462	1.421	DnaJ homolog subfamily C member 3 OS=Homo sapiens OX=9606 GN=DNAJC3 PE=1 SV=1
						Q99755	3	PIP5K1A	1.647	1.212	1.4295	Phosphatidylinositol 4-phosphate 5-kinase type-1 alpha OS=Homo sapiens OX=9606 GN=PIP5K1A PE=1 SV=1
						P09382	5	LGALS1	1.478	1.388	1.433	Galectin-1 OS=Homo sapiens OX=9606 GN=LGALS1 PE=1 SV=2
						P62826	2	RAN	1.311	1.556	1.4335	GTP-binding nuclear protein Ran OS=Homo sapiens OX=9606 GN=RAN PE=1 SV=3
						P14625	14	HSP90B1	1.525	1.35	1.4375	Endoplasmin OS=Homo sapiens OX=9606 GN=HSP90B1 PE=1 SV=1
						Q9BUN8	4	DERL1	1.304	1.577	1.4405	Derlin-1 OS=Homo sapiens OX=9606 GN=DERL1 PE=1 SV=1
						Q96AY3	6	FKBP10	1.342	1.557	1.4495	Peptidyl-prolyl cis-trans isomerase FKBP10 OS=Homo sapiens OX=9606 GN=FKBP10 PE=1 SV=1
						P13987	4	CD59	1.763	1.139	1.451	CD59 glycoprotein OS=Homo sapiens OX=9606 GN=CD59 PE=1 SV=1
						P62937	8	PPIA	1.672	1.234	1.453	Peptidyl-prolyl cis-trans isomerase A OS=Homo sapiens OX=9606 GN=PPIA PE=1 SV=2
						P26006	9	ITGA3	1.916	0.994	1.455	Integrin alpha-3 OS=Homo sapiens OX=9606 GN=ITGA3 PE=1 SV=5
						P11021	22	HSPA5	1.344	1.603	1.4735	Endoplasmic reticulum chaperone BiP OS=Homo sapiens OX=9606 GN=HSPA5 PE=1 SV=2
						Q687X5	10	STEAP4	1.472	1.495	1.4835	Metalloreductase STEAP4 OS=Homo sapiens OX=9606 GN=STEAP4 PE=1 SV=1
						P22626	4	HNRNPA2B1	0.954	2.025	1.4895	Heterogeneous nuclear ribonucleoproteins A2/B1 OS=Homo sapiens OX=9606 GN=HNRNPA2B1 PE=1 SV=2
						Q13813	21	SPTAN1	1.915	1.083	1.499	Spectrin alpha chain, non-erythrocytic 1 OS=Homo sapiens OX=9606 GN=SPTAN1 PE=1 SV=3
						O43707	15	ACTN4	1.936	1.066	1.501	Alpha-actinin-4 OS=Homo sapiens OX=9606 GN=ACTN4 PE=1 SV=2
						Q68CQ7	8	GLT8D1	2.015	1.064	1.5395	Glycosyltransferase 8 domain-containing protein 1 OS=Homo sapiens OX=9606 GN=GLT8D1 PE=1 SV=2
						P08582	5	MELTF	1.93	1.158	1.544	Melanotransferrin OS=Homo sapiens OX=9606 GN=MELTF PE=1 SV=2
						Q9H3U5	2	MFSD1	0.754	2.352	1.553	Major facilitator superfamily domain-containing protein 1 OS=Homo sapiens OX=9606 GN=MFSD1 PE=2 SV=2
						Q9P2J5	6	LARS1	1.769	1.344	1.5565	Leucine--tRNA ligase, cytoplasmic OS=Homo sapiens OX=9606 GN=LARS1 PE=1 SV=2
						P07814	18	EPRS1	2.022	1.107	1.5645	Bifunctional glutamate/proline--tRNA ligase OS=Homo sapiens OX=9606 GN=EPRS1 PE=1 SV=5
						Q15084	11	PDIA6	1.43	1.712	1.571	Protein disulfide-isomerase A6 OS=Homo sapiens OX=9606 GN=PDIA6 PE=1 SV=1
						P04075	8	ALDOA	1.431	1.732	1.5815	Fructose-bisphosphate aldolase A OS=Homo sapiens OX=9606 GN=ALDOA PE=1 SV=2
						Q8WWI5	4	SLC44A1	1.883	1.29	1.5865	Choline transporter-like protein 1 OS=Homo sapiens OX=9606 GN=SLC44A1 PE=1 SV=1
						Q9UNH7	2	SNX6	0.535	2.689	1.612	Sorting nexin-6 OS=Homo sapiens OX=9606 GN=SNX6 PE=1 SV=1
						P41252	12	IARS1	2.209	1.021	1.615	Isoleucine--tRNA ligase, cytoplasmic OS=Homo sapiens OX=9606 GN=IARS1 PE=1 SV=2
						P29692	2	EEF1D	1.164	2.074	1.619	Elongation factor 1-delta OS=Homo sapiens OX=9606 GN=EEF1D PE=1 SV=5
						Q13283	3	G3BP1	1.582	1.659	1.6205	Ras GTPase-activating protein-binding protein 1 OS=Homo sapiens OX=9606 GN=G3BP1 PE=1 SV=1
						O43852	13	CALU	1.619	1.636	1.6275	Calumenin OS=Homo sapiens OX=9606 GN=CALU PE=1 SV=2
						Q12904	4	AIMP1	2.095	1.162	1.6285	Aminoacyl tRNA synthase complex-interacting multifunctional protein 1 OS=Homo sapiens OX=9606 GN=AIMP1 PE=1 SV=2
						Q9H0V1	3	TMEM168	1.066	2.211	1.6385	Transmembrane protein 168 OS=Homo sapiens OX=9606 GN=TMEM168 PE=2 SV=2
						Q15046	4	KARS1	1.882	1.438	1.66	Lysine--tRNA ligase OS=Homo sapiens OX=9606 GN=KARS1 PE=1 SV=3
						P54136	13	RARS1	2.341	1.076	1.7085	Arginine--tRNA ligase, cytoplasmic OS=Homo sapiens OX=9606 GN=RARS1 PE=1 SV=2
						Q15293	12	RCN1	1.558	1.882	1.72	Reticulocalbin-1 OS=Homo sapiens OX=9606 GN=RCN1 PE=1 SV=1
						P35637	3	FUS	2.555	0.942	1.7485	RNA-binding protein FUS OS=Homo sapiens OX=9606 GN=FUS PE=1 SV=1
						Q13155	2	AIMP2	2.364	1.143	1.7535	Aminoacyl tRNA synthase complex-interacting multifunctional protein 2 OS=Homo sapiens OX=9606 GN=AIMP2 PE=1 SV=2
						Q53SF7	3	COBLL1	1.214	2.297	1.7555	Cordon-bleu protein-like 1 OS=Homo sapiens OX=9606 GN=COBLL1 PE=1 SV=3
						P14868	9	DARS1	2.371	1.172	1.7715	Aspartate--tRNA ligase, cytoplasmic OS=Homo sapiens OX=9606 GN=DARS1 PE=1 SV=2
						P61158	7	ACTR3	2.674	0.874	1.774	Actin-related protein 3 OS=Homo sapiens OX=9606 GN=ACTR3 PE=1 SV=3
						Q6P4E1	9	GOLM2	2.561	0.99	1.7755	Protein GOLM2 OS=Homo sapiens OX=9606 GN=GOLM2 PE=1 SV=2
						O43324	3	EEF1E1	2.536	1.088	1.812	Eukaryotic translation elongation factor 1 epsilon-1 OS=Homo sapiens OX=9606 GN=EEF1E1 PE=1 SV=1
						O15144	2	ARPC2	2.959	0.703	1.831	Actin-related protein 2/3 complex subunit 2 OS=Homo sapiens OX=9606 GN=ARPC2 PE=1 SV=1
						Q86V85	2	GPR180	1.482	2.245	1.8635	Integral membrane protein GPR180 OS=Homo sapiens OX=9606 GN=GPR180 PE=2 SV=1
						P15529	2	CD46	1.839	1.918	1.8785	Membrane cofactor protein OS=Homo sapiens OX=9606 GN=CD46 PE=1 SV=3
						Q9Y6U3	11	SCIN	2.844	1.059	1.9515	Adseverin OS=Homo sapiens OX=9606 GN=SCIN PE=1 SV=4
						Q969L2	2	MAL2	2.525	1.519	2.022	Protein MAL2 OS=Homo sapiens OX=9606 GN=MAL2 PE=1 SV=1
						P59998	4	ARPC4	3.067	1.082	2.0745	Actin-related protein 2/3 complex subunit 4 OS=Homo sapiens OX=9606 GN=ARPC4 PE=1 SV=3
						P05787	8	KRT8	3.659	0.597	2.128	Keratin, type II cytoskeletal 8 OS=Homo sapiens OX=9606 GN=KRT8 PE=1 SV=7
						P05783	7	KRT18	3.796	0.507	2.1515	Keratin, type I cytoskeletal 18 OS=Homo sapiens OX=9606 GN=KRT18 PE=1 SV=2
						P23219	4	PTGS1	3.642	0.893	2.2675	Prostaglandin G/H synthase 1 OS=Homo sapiens OX=9606 GN=PTGS1 PE=1 SV=2
						Q9UHB6	4	LIMA1	3.365	1.177	2.271	LIM domain and actin-binding protein 1 OS=Homo sapiens OX=9606 GN=LIMA1 PE=1 SV=1
						P35908	22	KRT2	4.005	0.644	2.3245	Keratin, type II cytoskeletal 2 epidermal OS=Homo sapiens OX=9606 GN=KRT2 PE=1 SV=2
						P13647	11	KRT5	3.975	0.723	2.349	Keratin, type II cytoskeletal 5 OS=Homo sapiens OX=9606 GN=KRT5 PE=1 SV=3
						P13645	22	KRT10	4.652	0.724	2.688	Keratin, type I cytoskeletal 10 OS=Homo sapiens OX=9606 GN=KRT10 PE=1 SV=6
						Q15149	90	PLEC	5.046	0.493	2.7695	Plectin OS=Homo sapiens OX=9606 GN=PLEC PE=1 SV=3
						P02533	4	KRT14	5.404	0.588	2.996	Keratin, type I cytoskeletal 14 OS=Homo sapiens OX=9606 GN=KRT14 PE=1 SV=4
						P04264	22	KRT1	5.986	0.775	3.3805	Keratin, type II cytoskeletal 1 OS=Homo sapiens OX=9606 GN=KRT1 PE=1 SV=6
						P35527	28	KRT9	8.152	0.651	4.4015	Keratin, type I cytoskeletal 9 OS=Homo sapiens OX=9606 GN=KRT9 PE=1 SV=3
						Q96D15	5	RCN3	6.919	4.381	5.65	Reticulocalbin-3 OS=Homo sapiens OX=9606 GN=RCN3 PE=1 SV=1
						P02768	8	ALB	13.483	1.003	7.243	Albumin OS=Homo sapiens OX=9606 GN=ALB PE=1 SV=2
						P0CW18	14	PRSS56	9.404	14.895	12.1495	Serine protease 56 OS=Homo sapiens OX=9606 GN=PRSS56 PE=2 SV=1
						P09874	2	PARP1	100	0.601	50.3005	Poly [ADP-ribose] polymerase 1 OS=Homo sapiens OX=9606 GN=PARP1 PE=1 SV=4
						Q96QK1	4	VPS35	0.842	100	50.421	Vacuolar protein sorting-associated protein 35 OS=Homo sapiens OX=9606 GN=VPS35 PE=1 SV=2
						O43491	3	EPB41L2	0.991	100	50.4955	Band 4.1-like protein 2 OS=Homo sapiens OX=9606 GN=EPB41L2 PE=1 SV=1
						Q86WG5	2	SBF2	1.121	100	50.5605	Myotubularin-related protein 13 OS=Homo sapiens OX=9606 GN=SBF2 PE=1 SV=1
						P78380	2	OLR1	0	100	50	Oxidized low-density lipoprotein receptor 1 OS=Homo sapiens OX=9606 GN=OLR1 PE=1 SV=1
						P06748	7	NPM1	0.68	0	0.34	Nucleophosmin OS=Homo sapiens OX=9606 GN=NPM1 PE=1 SV=2
						Q9NR30	10	DDX21	0.474	0	0.237	Nucleolar RNA helicase 2 OS=Homo sapiens OX=9606 GN=DDX21 PE=1 SV=5
						P53634	2	CTSC	0.362	0	0.181	Dipeptidyl peptidase 1 OS=Homo sapiens OX=9606 GN=CTSC PE=1 SV=2
						P15144	4	ANPEP	0.864	0	0.432	Aminopeptidase N OS=Homo sapiens OX=9606 GN=ANPEP PE=1 SV=4
						Q92900	2	UPF1	0.689	0	0.3445	Regulator of nonsense transcripts 1 OS=Homo sapiens OX=9606 GN=UPF1 PE=1 SV=2
						Q7L2E3	5	DHX30	1.454	0	0.727	ATP-dependent RNA helicase DHX30 OS=Homo sapiens OX=9606 GN=DHX30 PE=1 SV=1
						O75781	2	PALM	1.092	0	0.546	Paralemmin-1 OS=Homo sapiens OX=9606 GN=PALM PE=1 SV=2
						Q16643	2	DBN1	1.907	0	0.9535	Drebrin OS=Homo sapiens OX=9606 GN=DBN1 PE=1 SV=4
